# Supplementary material for: Tricyclo­hexyl[2-(2,3-dimethyl­anilino)benzoato-κO]tin(IV)
Source: Acta Crystallogr Sect E Struct Rep Online. 2009 Nov 21;65(Pt 12):m1614. doi: 10.1107/S1600536809048314 (PMC2972085; doi:10.1107/S1600536809048314)
Supplement: Supplementary file 1 [file e-65-m1614-sup1.cif]

##############################################################################
###                                                                        ###
###        Electronic paper (Acta Crystallographica Section E)             ###
###                                                                        ###
##############################################################################
#                                                                            #
# This CIF contains the data in a paper accepted for publication in Acta     #
# Crystallographica Section E. It conforms to the requirements of Notes      #
# for Authors for Section E, and has been peer reviewed under the auspices   #
# of the IUCr Commission on Journals.                                        #
#                                                                            #
# Full details of the Crystallographic Information File format               #
# are given in the paper "The Crystallographic Information File (CIF):       #
# a New Standard Archive File for Crystallography" by S. R. Hall, F. H.      #
# Allen and I. D. Brown [Acta Cryst. (1991), A47, 655-685].                  #
#                                                                            #
# The current version of the core CIF dictionary is obtainable from          #
# ftp://ftp.iucr.org/pub/cif_core.dic. The current version number is 2.4.    #
#                                                                            #
# Software is freely available for graphical display of the structure(s) in  #
# this CIF.  For information consult the CIF home page http://www.iucr.org/  #
# cif/home.html                                                              #
#                                                                            #
# This file may be used for bona fide research purposes within the           #
# scientific community so long as proper attribution is given to the journal # 
# article from which it was obtained.                                        #
#                                                                            #
##############################################################################
                                             
data_global
_audit_creation_method     ?
_journal_date_recd_electronic     2009-11-12
_journal_date_accepted     2009-11-14
_journal_name_full     'Acta Crystallographica, Section E'
_journal_year     2009
_journal_volume     65
_journal_issue     12
_journal_page_first     m1614
_journal_page_last     m1614
_journal_paper_category     QM
_journal_coeditor_code     HB5223
_publ_contact_author
;
Muhammad Nawaz Tahir
University of Sargodha
Department of Physics
Sargodha
Pakistan
;
_publ_contact_author_email     'dmntahir_uos@yahoo.com'
_publ_contact_author_fax     '0092 48 32 22 121'
_publ_contact_author_phone     '0092 48 92 30 914'
_publ_section_title
;
Tricyclohexyl[2-(2,3-dimethylanilino)benzoato-\k<i>O</i>]tin(IV)
;
loop_
    _publ_author_name
    _publ_author_address
    'Muhammad Danish'
;
Department of Chemistry
University of Sargodha
Sargodha
Pakistan
;
    'Tahir, M. Nawaz'
;
Department of Physics
University of Sargodha
Sargodha
Pakistan
;
    'Ahmad, Nazir'
;
Department of Chemistry
University of Sargodha
Sargodha
Pakistan
;
    'Saqib Ali'
;
Department of Chemistry
Quaid-i-Azam University
Islamabad 45320
Pakistan
;
    'Amin Badshah'
;
Department of Chemistry
Quaid-i-Azam University
Islamabad 45320
Pakistan
;
data_I
_audit_creation_method     SHELXL-97
_chemical_name_systematic
;
Tricyclohexyl[2-(2,3-dimethylanilino)benzoato-\k<i>O</i>]tin(IV)
;
_chemical_name_common     ?
_chemical_formula_moiety     'C33 H47 N O2 Sn'
_chemical_formula_sum     'C33 H47 N O2 Sn'
_chemical_formula_iupac     '[Sn (C6 H11)3 (C15 H14 N O2)]'
_chemical_formula_weight     608.41
_symmetry_cell_setting     Triclinic
_symmetry_space_group_name_H-M     'P -1'
_symmetry_space_group_name_Hall     '-P 1'
loop_
    _symmetry_equiv_pos_site_id
    _symmetry_equiv_pos_as_xyz
    1 x,y,z
    2 -x,-y,-z
_cell_length_a     9.6093(2)
_cell_length_b     12.0104(3)
_cell_length_c     15.5241(4)
_cell_angle_alpha     109.8720(10)
_cell_angle_beta     90.616(2)
_cell_angle_gamma     110.5480(10)
_cell_volume     1560.47(6)
_cell_formula_units_Z     2
_cell_measurement_reflns_used     7684
_cell_measurement_theta_min     2.29
_cell_measurement_theta_max     28.32
_cell_measurement_temperature     296(2)
_exptl_crystal_description     prism
_exptl_crystal_colour     Colourless
_exptl_crystal_size_max     0.28
_exptl_crystal_size_mid     0.22
_exptl_crystal_size_min     0.20
_exptl_crystal_density_diffrn     1.298
_exptl_crystal_density_meas     ?
_exptl_crystal_density_method     'not measured'
_exptl_crystal_F_000     636
_exptl_absorpt_coefficient_mu     0.846
_exptl_absorpt_correction_type     multi-scan
_exptl_absorpt_process_details     '(SADABS; Bruker, 2005)'
_exptl_absorpt_correction_T_min     0.797
_exptl_absorpt_correction_T_max     0.841
_exptl_special_details
;
;
_diffrn_ambient_temperature     296(2)
_diffrn_radiation_type     MoK\a
_diffrn_radiation_wavelength     0.71073
_diffrn_radiation_source     'fine-focus sealed tube'
_diffrn_radiation_monochromator     graphite
_diffrn_measurement_device_type     'Bruker Kappa APEXII CCD'
_diffrn_measurement_method     \w
_diffrn_detector_area_resol_mean     7.40
_diffrn_reflns_number     31924
_diffrn_reflns_av_R_equivalents     0.0301
_diffrn_reflns_av_sigmaI/netI     0.0342
_diffrn_reflns_theta_min     2.29
_diffrn_reflns_theta_max     28.32
_diffrn_reflns_theta_full     25.00
_diffrn_measured_fraction_theta_max     0.989
_diffrn_measured_fraction_theta_full     0.992
_diffrn_reflns_limit_h_min     -12
_diffrn_reflns_limit_h_max     8
_diffrn_reflns_limit_k_min     -15
_diffrn_reflns_limit_k_max     15
_diffrn_reflns_limit_l_min     -20
_diffrn_reflns_limit_l_max     20
_diffrn_standards_number     0
_diffrn_standards_interval_count     ?
_diffrn_standards_interval_time     ?
_diffrn_standards_decay_%     ?
_refine_special_details
;
Refinement of <i>F</i>^2^ against ALL reflections. The weighted <i>R</i>-factor
<i>wR</i> and goodness of fit <i>S</i> are based on <i>F</i>^2^, conventional
<i>R</i>-factors <i>R</i> are based on <i>F</i>, with <i>F</i> set to zero for
negative <i>F</i>^2^. The threshold expression of <i>F</i>^2^ >
\s(<i>F</i>^2^) is used only for calculating <i>R</i>-factors(gt) <i>etc</i>.
and is not relevant to the choice of reflections for refinement.
<i>R</i>-factors based on <i>F</i>^2^ are statistically about twice as large
as those based on <i>F</i>, and <i>R</i>- factors based on ALL data will be
even larger.
;
_reflns_number_total     7684
_reflns_number_gt     5308
_reflns_threshold_expression     I>2\s(I)
_refine_ls_structure_factor_coef     Fsqd
_refine_ls_matrix_type     full
_refine_ls_R_factor_all     0.0863
_refine_ls_R_factor_gt     0.0563
_refine_ls_wR_factor_gt     0.1441
_refine_ls_wR_factor_ref     0.1661
_refine_ls_goodness_of_fit_ref     1.016
_refine_ls_restrained_S_all     1.041
_refine_ls_number_reflns     7684
_refine_ls_number_parameters     307
_refine_ls_number_restraints     33
_refine_ls_hydrogen_treatment     mixed
_refine_ls_weighting_scheme     calc
_refine_ls_weighting_details
         'calc w=1/[\s^2^(Fo^2^)+(0.0862P)^2^+1.3991P] where P=(Fo^2^+2Fc^2^)/3'
_atom_sites_solution_hydrogens     geom
_atom_sites_solution_primary     direct
_atom_sites_solution_secondary     difmap
_refine_ls_shift/su_max     0.000
_refine_ls_shift/su_mean     0.000
_refine_diff_density_max     1.373
_refine_diff_density_min     -0.487
loop_
    _atom_type_symbol
    _atom_type_description
    _atom_type_scat_dispersion_real
    _atom_type_scat_dispersion_imag
    _atom_type_scat_source
    'C' 'C' 0.0033 0.0016
                         'International Tables Vol C Tables 4.2.6.8 and 6.1.1.4'
    'H' 'H' 0.0000 0.0000
                         'International Tables Vol C Tables 4.2.6.8 and 6.1.1.4'
    'N' 'N' 0.0061 0.0033
                         'International Tables Vol C Tables 4.2.6.8 and 6.1.1.4'
    'O' 'O' 0.0106 0.0060
                         'International Tables Vol C Tables 4.2.6.8 and 6.1.1.4'
    'Sn' 'Sn' -0.6537 1.4246
                         'International Tables Vol C Tables 4.2.6.8 and 6.1.1.4'
_computing_data_collection     'APEX2 (Bruker, 2007)'
_computing_cell_refinement     'SAINT (Bruker, 2007)'
_computing_data_reduction     'SAINT (Bruker, 2007)'
_computing_structure_solution     'SHELXS97 (Sheldrick, 2008)'
_computing_structure_refinement     'SHELXL97 (Sheldrick, 2008)'
_computing_molecular_graphics
                              'ORTEP-3 (Farrugia, 1997) and PLATON (Spek, 2009)'
_computing_publication_material
;
WinGX (Farrugia, 1999) and PLATON (Spek, 2009)
;
loop_
    _atom_site_type_symbol
    _atom_site_label
    _atom_site_fract_x
    _atom_site_fract_y
    _atom_site_fract_z
    _atom_site_U_iso_or_equiv
    _atom_site_adp_type
    _atom_site_calc_flag
    _atom_site_refinement_flags
    _atom_site_occupancy
    _atom_site_disorder_assembly
    _atom_site_disorder_group
    Sn Sn 0.36022(4) 0.37096(3) 0.16644(2) 0.06337(15) Uani d . 1 C .
    O O1 0.2926(4) 0.4860(3) 0.1161(2) 0.0701(8) Uani d . 1 . .
    O O2 0.3934(5) 0.6278(3) 0.2549(2) 0.0815(10) Uani d . 1 . .
    N N1 0.3785(6) 0.8571(4) 0.3012(3) 0.0864(14) Uani d . 1 . .
    H H1 0.413(7) 0.803(6) 0.314(5) 0.104 Uiso d . 1 . .
    C C1 0.2665(5) 0.6839(4) 0.1546(3) 0.0565(10) Uani d . 1 . .
    C C2 0.2909(6) 0.8087(4) 0.2175(3) 0.0622(11) Uani d . 1 . .
    C C3 0.2220(7) 0.8792(5) 0.1918(4) 0.0785(14) Uani d . 1 . .
    H H3 0.2350 0.9605 0.2328 0.094 Uiso calc R 1 . .
    C C4 0.1360(8) 0.8315(6) 0.1077(4) 0.0930(18) Uani d . 1 . .
    H H4 0.0912 0.8809 0.0926 0.112 Uiso calc R 1 . .
    C C5 0.1136(8) 0.7119(6) 0.0446(4) 0.097(2) Uani d . 1 . .
    H H5 0.0558 0.6808 -0.0131 0.116 Uiso calc R 1 . .
    C C6 0.1779(6) 0.6405(5) 0.0685(3) 0.0740(13) Uani d . 1 . .
    H H6 0.1627 0.5594 0.0261 0.089 Uiso calc R 1 . .
    C C7 0.3235(5) 0.5990(4) 0.1789(3) 0.0604(10) Uani d . 1 . .
    C C8 0.3998(7) 0.9770(5) 0.3718(3) 0.0735(13) Uani d . 1 . .
    C C9 0.5116(9) 1.0862(6) 0.3712(5) 0.103(2) Uani d . 1 . .
    H H9 0.5696 1.0827 0.3235 0.124 Uiso calc R 1 . .
    C C10 0.5363(10) 1.1996(6) 0.4415(6) 0.118(2) Uani d . 1 . .
    H H10 0.6094 1.2745 0.4409 0.141 Uiso calc R 1 . .
    C C11 0.4540(10) 1.2034(6) 0.5126(5) 0.106(2) Uani d . 1 . .
    H H11 0.4765 1.2806 0.5619 0.127 Uiso calc R 1 . .
    C C12 0.3412(7) 1.0990(6) 0.5138(4) 0.0885(17) Uani d . 1 . .
    C C13 0.3121(6) 0.9806(5) 0.4406(4) 0.0790(14) Uani d . 1 . .
    C C14 0.2511(10) 1.1074(10) 0.5923(6) 0.147(4) Uani d . 1 . .
    H H14A 0.2621 1.1946 0.6240 0.220 Uiso calc R 1 . .
    H H14B 0.2864 1.0773 0.6347 0.220 Uiso calc R 1 . .
    H H14C 0.1471 1.0556 0.5686 0.220 Uiso calc R 1 . .
    C C15 0.1874(8) 0.8636(7) 0.4391(6) 0.116(2) Uani d . 1 . .
    H H15A 0.0980 0.8815 0.4500 0.174 Uiso calc R 1 . .
    H H15B 0.2139 0.8371 0.4866 0.174 Uiso calc R 1 . .
    H H15C 0.1697 0.7966 0.3798 0.174 Uiso calc R 1 . .
    C C16 0.5928(6) 0.4556(6) 0.2219(5) 0.0889(16) Uani d D 1 . .
    H H16 0.5985 0.5098 0.2864 0.107 Uiso calc R 1 A 1
    C C19 0.9166(8) 0.5092(8) 0.2374(7) 0.1222(16) Uani d D 1 . .
    H H19A 1.0163 0.5592 0.2728 0.147 Uiso calc R 1 B 1
    H H19B 0.9249 0.4457 0.1812 0.147 Uiso calc R 1 B 1
    C C17A 0.666(2) 0.360(2) 0.227(2) 0.1222(16) Uani d PD 0.50 C 1
    H H17A 0.6016 0.2988 0.2509 0.147 Uiso calc PR 0.50 C 1
    H H17B 0.6830 0.3142 0.1656 0.147 Uiso calc PR 0.50 C 1
    C C18A 0.8174(18) 0.4443(17) 0.2926(13) 0.1222(16) Uani d PD 0.50 C 1
    H H18A 0.8035 0.5062 0.3476 0.147 Uiso calc PR 0.50 C 1
    H H18B 0.8593 0.3918 0.3111 0.147 Uiso calc PR 0.50 C 1
    C C20A 0.856(3) 0.594(2) 0.2134(18) 0.1222(16) Uani d PD 0.50 C 1
    H H20A 0.9105 0.6189 0.1666 0.147 Uiso calc PR 0.50 C 1
    H H20B 0.8791 0.6707 0.2680 0.147 Uiso calc PR 0.50 C 1
    C C21A 0.687(2) 0.544(5) 0.178(4) 0.1222(16) Uani d PD 0.50 C 1
    H H21A 0.6568 0.6164 0.1906 0.147 Uiso calc PR 0.50 C 1
    H H21B 0.6704 0.4997 0.1112 0.147 Uiso calc PR 0.50 C 1
    C C17B 0.6452(19) 0.363(2) 0.237(2) 0.1222(16) Uani d PD 0.50 C 2
    H H17C 0.6101 0.2864 0.1815 0.147 Uiso calc PR 0.50 C 2
    H H17D 0.5954 0.3392 0.2862 0.147 Uiso calc PR 0.50 C 2
    C C18B 0.8160(16) 0.3987(15) 0.2633(14) 0.1222(16) Uani d PD 0.50 C 2
    H H18C 0.8381 0.4214 0.3296 0.147 Uiso calc PR 0.50 C 2
    H H18D 0.8404 0.3243 0.2326 0.147 Uiso calc PR 0.50 C 2
    C C20B 0.860(3) 0.615(2) 0.2389(18) 0.1222(16) Uani d PD 0.50 C 2
    H H20C 0.9265 0.6702 0.2111 0.147 Uiso calc PR 0.50 C 2
    H H20D 0.8580 0.6656 0.3021 0.147 Uiso calc PR 0.50 C 2
    C C21B 0.701(2) 0.548(5) 0.183(4) 0.1222(16) Uani d PD 0.50 C 2
    H H21C 0.6621 0.6125 0.1834 0.147 Uiso calc PR 0.50 C 2
    H H21D 0.7066 0.5014 0.1194 0.147 Uiso calc PR 0.50 C 2
    C C22 0.2180(7) 0.3375(5) 0.2686(4) 0.0855(15) Uani d D 1 . .
    H H22 0.1377 0.3585 0.2470 0.103 Uiso calc R 1 C 1
    C C25 0.1326(12) 0.2839(8) 0.4341(6) 0.152(3) Uani d D 1 . .
    H H25A 0.0785 0.2655 0.4832 0.182 Uiso calc R 1 D 1
    H H25B 0.2288 0.2752 0.4385 0.182 Uiso calc R 1 D 1
    C C23A 0.263(3) 0.441(3) 0.3636(15) 0.152(3) Uani d P 0.50 C 1
    H H23A 0.2702 0.5215 0.3583 0.182 Uiso calc PR 0.50 C 1
    H H23B 0.3610 0.4525 0.3900 0.182 Uiso calc PR 0.50 C 1
    C C24A 0.146(3) 0.4080(17) 0.4296(17) 0.152(3) Uani d PD 0.50 C 1
    H H24A 0.1786 0.4741 0.4910 0.182 Uiso calc PR 0.50 C 1
    H H24B 0.0488 0.4029 0.4060 0.182 Uiso calc PR 0.50 C 1
    C C26A 0.040(2) 0.207(2) 0.3386(10) 0.152(3) Uani d PD 0.50 C 1
    H H26A -0.0338 0.2430 0.3327 0.182 Uiso calc PR 0.50 C 1
    H H26B -0.0142 0.1207 0.3356 0.182 Uiso calc PR 0.50 C 1
    C C27A 0.123(2) 0.1990(16) 0.2542(13) 0.152(3) Uani d PD 0.50 C 1
    H H27A 0.1858 0.1504 0.2513 0.182 Uiso calc PR 0.50 C 1
    H H27B 0.0520 0.1588 0.1974 0.182 Uiso calc PR 0.50 C 1
    C C23B 0.307(2) 0.418(2) 0.3655(12) 0.152(3) Uani d PD 0.50 C 2
    H H23C 0.3851 0.3867 0.3737 0.182 Uiso calc PR 0.50 C 2
    H H23D 0.3563 0.5053 0.3696 0.182 Uiso calc PR 0.50 C 2
    C C24B 0.216(2) 0.4165(16) 0.4436(16) 0.152(3) Uani d PD 0.50 C 2
    H H24C 0.2819 0.4627 0.5025 0.182 Uiso calc PR 0.50 C 2
    H H24D 0.1465 0.4582 0.4418 0.182 Uiso calc PR 0.50 C 2
    C C26B 0.094(3) 0.1719(17) 0.3434(11) 0.152(3) Uani d PD 0.50 C 2
    H H26C -0.0102 0.1438 0.3175 0.182 Uiso calc PR 0.50 C 2
    H H26D 0.1099 0.1009 0.3524 0.182 Uiso calc PR 0.50 C 2
    C C27B 0.199(3) 0.220(2) 0.2790(14) 0.152(3) Uani d PD 0.50 C 2
    H H27C 0.2975 0.2250 0.2992 0.182 Uiso calc PR 0.50 C 2
    H H27D 0.1646 0.1533 0.2178 0.182 Uiso calc PR 0.50 C 2
    C C28 0.2913(7) 0.2114(5) 0.0371(4) 0.0813(15) Uani d D 1 . .
    H H28 0.1818 0.1731 0.0324 0.098 Uiso calc R 1 C 1
    C C29A 0.317(3) 0.2527(16) -0.0469(10) 0.122(2) Uani d PD 0.50 C 1
    H H29A 0.2636 0.3084 -0.0453 0.146 Uiso calc PR 0.50 C 1
    H H29B 0.4233 0.3010 -0.0428 0.146 Uiso calc PR 0.50 C 1
    C C30A 0.265(3) 0.1407(16) -0.1369(12) 0.122(2) Uani d PD 0.50 C 1
    H H30A 0.2995 0.1704 -0.1865 0.146 Uiso calc PR 0.50 C 1
    H H30B 0.1557 0.1059 -0.1479 0.146 Uiso calc PR 0.50 C 1
    C C31A 0.318(3) 0.0348(17) -0.1409(10) 0.122(2) Uani d PD 0.50 C 1
    H H31A 0.2743 -0.0370 -0.1989 0.146 Uiso calc PR 0.50 C 1
    H H31B 0.4265 0.0650 -0.1371 0.146 Uiso calc PR 0.50 C 1
    C C32A 0.273(3) -0.0041(18) -0.0648(10) 0.122(2) Uani d PD 0.50 C 1
    H H32A 0.3045 -0.0733 -0.0672 0.146 Uiso calc PR 0.50 C 1
    H H32B 0.1643 -0.0355 -0.0699 0.146 Uiso calc PR 0.50 C 1
    C C33A 0.341(3) 0.1060(18) 0.0271(11) 0.122(2) Uani d PD 0.50 C 1
    H H33A 0.3130 0.0755 0.0772 0.146 Uiso calc PR 0.50 C 1
    H H33B 0.4498 0.1373 0.0320 0.146 Uiso calc PR 0.50 C 1
    C C29B 0.370(2) 0.2433(15) -0.0391(10) 0.122(2) Uani d PD 0.50 C 2
    H H29C 0.4776 0.2706 -0.0222 0.146 Uiso calc PR 0.50 C 2
    H H29D 0.3509 0.3136 -0.0469 0.146 Uiso calc PR 0.50 C 2
    C C30B 0.317(3) 0.1273(16) -0.1317(11) 0.122(2) Uani d PD 0.50 C 2
    H H30C 0.2114 0.1038 -0.1520 0.146 Uiso calc PR 0.50 C 2
    H H30D 0.3737 0.1487 -0.1790 0.146 Uiso calc PR 0.50 C 2
    C C31B 0.341(3) 0.0201(16) -0.1169(10) 0.122(2) Uani d PD 0.50 C 2
    H H31C 0.2969 -0.0548 -0.1731 0.146 Uiso calc PR 0.50 C 2
    H H31D 0.4482 0.0400 -0.1091 0.146 Uiso calc PR 0.50 C 2
    C C32B 0.283(3) -0.0146(17) -0.0404(9) 0.122(2) Uani d PD 0.50 C 2
    H H32C 0.3212 -0.0761 -0.0331 0.146 Uiso calc PR 0.50 C 2
    H H32D 0.1743 -0.0555 -0.0545 0.146 Uiso calc PR 0.50 C 2
    C C33B 0.324(3) 0.0971(18) 0.0484(11) 0.122(2) Uani d PD 0.50 C 2
    H H33C 0.4304 0.1255 0.0705 0.146 Uiso calc PR 0.50 C 2
    H H33D 0.2681 0.0713 0.0945 0.146 Uiso calc PR 0.50 C 2
loop_
    _atom_site_aniso_label
    _atom_site_aniso_U_11
    _atom_site_aniso_U_22
    _atom_site_aniso_U_33
    _atom_site_aniso_U_12
    _atom_site_aniso_U_13
    _atom_site_aniso_U_23
    Sn 0.0761(2) 0.04922(19) 0.0596(2) 0.02397(15) 0.00460(15) 0.01359(14)
    O1 0.093(2) 0.0494(16) 0.0617(18) 0.0339(16) 0.0004(16) 0.0063(14)
    O2 0.114(3) 0.063(2) 0.064(2) 0.046(2) -0.0145(19) 0.0064(16)
    N1 0.129(4) 0.063(3) 0.059(2) 0.051(3) -0.018(2) -0.0025(19)
    C1 0.068(3) 0.049(2) 0.049(2) 0.0225(19) 0.0083(19) 0.0147(18)
    C2 0.080(3) 0.048(2) 0.052(2) 0.024(2) 0.006(2) 0.0105(18)
    C3 0.114(4) 0.056(3) 0.064(3) 0.039(3) 0.001(3) 0.013(2)
    C4 0.135(5) 0.071(3) 0.080(4) 0.051(3) -0.013(3) 0.023(3)
    C5 0.140(5) 0.075(4) 0.069(3) 0.045(4) -0.025(3) 0.016(3)
    C6 0.099(4) 0.059(3) 0.052(3) 0.029(3) 0.001(2) 0.007(2)
    C7 0.071(3) 0.050(2) 0.054(2) 0.024(2) 0.008(2) 0.0098(19)
    C8 0.099(4) 0.056(3) 0.056(3) 0.036(3) -0.011(3) 0.002(2)
    C9 0.133(6) 0.071(4) 0.084(4) 0.024(4) 0.013(4) 0.018(3)
    C10 0.142(6) 0.059(3) 0.113(6) 0.010(4) -0.012(5) 0.015(4)
    C11 0.142(6) 0.068(4) 0.085(4) 0.049(4) -0.030(4) -0.008(3)
    C12 0.099(4) 0.090(4) 0.066(3) 0.052(4) -0.012(3) -0.002(3)
    C13 0.082(3) 0.069(3) 0.072(3) 0.034(3) -0.012(3) 0.005(2)
    C14 0.140(7) 0.189(9) 0.102(6) 0.098(7) 0.017(5) 0.005(6)
    C15 0.088(4) 0.106(5) 0.124(6) 0.018(4) 0.013(4) 0.025(4)
    C16 0.079(3) 0.086(4) 0.109(5) 0.033(3) 0.012(3) 0.043(4)
    C19 0.084(2) 0.127(3) 0.165(4) 0.040(2) 0.014(3) 0.064(3)
    C17A 0.084(2) 0.127(3) 0.165(4) 0.040(2) 0.014(3) 0.064(3)
    C18A 0.084(2) 0.127(3) 0.165(4) 0.040(2) 0.014(3) 0.064(3)
    C20A 0.084(2) 0.127(3) 0.165(4) 0.040(2) 0.014(3) 0.064(3)
    C21A 0.084(2) 0.127(3) 0.165(4) 0.040(2) 0.014(3) 0.064(3)
    C17B 0.084(2) 0.127(3) 0.165(4) 0.040(2) 0.014(3) 0.064(3)
    C18B 0.084(2) 0.127(3) 0.165(4) 0.040(2) 0.014(3) 0.064(3)
    C20B 0.084(2) 0.127(3) 0.165(4) 0.040(2) 0.014(3) 0.064(3)
    C21B 0.084(2) 0.127(3) 0.165(4) 0.040(2) 0.014(3) 0.064(3)
    C22 0.101(4) 0.071(3) 0.077(3) 0.026(3) 0.014(3) 0.025(3)
    C25 0.179(7) 0.136(4) 0.112(3) 0.021(4) 0.057(4) 0.050(3)
    C23A 0.179(7) 0.136(4) 0.112(3) 0.021(4) 0.057(4) 0.050(3)
    C24A 0.179(7) 0.136(4) 0.112(3) 0.021(4) 0.057(4) 0.050(3)
    C26A 0.179(7) 0.136(4) 0.112(3) 0.021(4) 0.057(4) 0.050(3)
    C27A 0.179(7) 0.136(4) 0.112(3) 0.021(4) 0.057(4) 0.050(3)
    C23B 0.179(7) 0.136(4) 0.112(3) 0.021(4) 0.057(4) 0.050(3)
    C24B 0.179(7) 0.136(4) 0.112(3) 0.021(4) 0.057(4) 0.050(3)
    C26B 0.179(7) 0.136(4) 0.112(3) 0.021(4) 0.057(4) 0.050(3)
    C27B 0.179(7) 0.136(4) 0.112(3) 0.021(4) 0.057(4) 0.050(3)
    C28 0.112(4) 0.056(3) 0.068(3) 0.034(3) 0.019(3) 0.011(2)
    C29A 0.228(6) 0.086(3) 0.072(3) 0.084(3) 0.038(4) 0.029(2)
    C30A 0.228(6) 0.086(3) 0.072(3) 0.084(3) 0.038(4) 0.029(2)
    C31A 0.228(6) 0.086(3) 0.072(3) 0.084(3) 0.038(4) 0.029(2)
    C32A 0.228(6) 0.086(3) 0.072(3) 0.084(3) 0.038(4) 0.029(2)
    C33A 0.228(6) 0.086(3) 0.072(3) 0.084(3) 0.038(4) 0.029(2)
    C29B 0.228(6) 0.086(3) 0.072(3) 0.084(3) 0.038(4) 0.029(2)
    C30B 0.228(6) 0.086(3) 0.072(3) 0.084(3) 0.038(4) 0.029(2)
    C31B 0.228(6) 0.086(3) 0.072(3) 0.084(3) 0.038(4) 0.029(2)
    C32B 0.228(6) 0.086(3) 0.072(3) 0.084(3) 0.038(4) 0.029(2)
    C33B 0.228(6) 0.086(3) 0.072(3) 0.084(3) 0.038(4) 0.029(2)
_geom_special_details
;
All e.s.d.'s (except the e.s.d. in the dihedral angle between two l.s. planes)
are estimated using the full covariance matrix. The cell e.s.d.'s are taken
into account individually in the estimation of e.s.d.'s in distances, angles
and torsion angles; correlations between e.s.d.'s in cell parameters are only
used when they are defined by crystal symmetry. An approximate (isotropic)
treatment of cell e.s.d.'s is used for estimating e.s.d.'s involving l.s.
planes.
;
loop_
    _geom_bond_atom_site_label_1
    _geom_bond_atom_site_label_2
    _geom_bond_site_symmetry_2
    _geom_bond_distance
    _geom_bond_publ_flag
    Sn O1 . 2.073(3) y
    Sn C16 . 2.130(6) y
    Sn C28 . 2.147(5) y
    Sn C22 . 2.153(6) y
    O1 C7 . 1.300(5) ?
    O2 C7 . 1.228(5) ?
    N1 C2 . 1.362(6) ?
    N1 C8 . 1.425(6) ?
    N1 H1 . 0.90(7) ?
    C1 C6 . 1.405(6) ?
    C1 C2 . 1.417(6) ?
    C1 C7 . 1.460(6) ?
    C2 C3 . 1.390(7) ?
    C3 C4 . 1.360(8) ?
    C3 H3 . 0.9300 ?
    C4 C5 . 1.375(8) ?
    C4 H4 . 0.9300 ?
    C5 C6 . 1.356(8) ?
    C5 H5 . 0.9300 ?
    C6 H6 . 0.9300 ?
    C8 C13 . 1.366(8) ?
    C8 C9 . 1.376(9) ?
    C9 C10 . 1.364(9) ?
    C9 H9 . 0.9300 ?
    C10 C11 . 1.362(11) ?
    C10 H10 . 0.9300 ?
    C11 C12 . 1.346(10) ?
    C11 H11 . 0.9300 ?
    C12 C13 . 1.417(7) ?
    C12 C14 . 1.499(11) ?
    C13 C15 . 1.485(9) ?
    C14 H14A . 0.9600 ?
    C14 H14B . 0.9600 ?
    C14 H14C . 0.9600 ?
    C15 H15A . 0.9600 ?
    C15 H15B . 0.9600 ?
    C15 H15C . 0.9600 ?
    C16 C17B . 1.461(16) ?
    C16 C21A . 1.503(17) ?
    C16 C21B . 1.527(17) ?
    C16 C17A . 1.560(15) ?
    C16 H16 . 0.9800 ?
    C19 C20A . 1.477(16) ?
    C19 C18A . 1.483(15) ?
    C19 C18B . 1.525(14) ?
    C19 C20B . 1.534(16) ?
    C19 H19A . 0.9700 ?
    C19 H19B . 0.9700 ?
    C17A C18A . 1.557(18) ?
    C17A H17A . 0.9700 ?
    C17A H17B . 0.9700 ?
    C18A H18A . 0.9700 ?
    C18A H18B . 0.9700 ?
    C20A C21A . 1.535(17) ?
    C20A H20A . 0.9700 ?
    C20A H20B . 0.9700 ?
    C21A H21A . 0.9700 ?
    C21A H21B . 0.9700 ?
    C17B C18B . 1.553(16) ?
    C17B H17C . 0.9700 ?
    C17B H17D . 0.9700 ?
    C18B H18C . 0.9700 ?
    C18B H18D . 0.9700 ?
    C20B C21B . 1.540(17) ?
    C20B H20C . 0.9700 ?
    C20B H20D . 0.9700 ?
    C21B H21C . 0.9700 ?
    C21B H21D . 0.9700 ?
    C22 C27B . 1.43(2) ?
    C22 C23A . 1.51(2) ?
    C22 C27A . 1.526(15) ?
    C22 C23B . 1.527(17) ?
    C22 H22 . 0.9800 ?
    C25 C24B . 1.464(15) ?
    C25 C24A . 1.478(16) ?
    C25 C26B . 1.510(15) ?
    C25 C26A . 1.519(16) ?
    C25 H25A . 0.9700 ?
    C25 H25B . 0.9700 ?
    C23A C24A . 1.57(3) ?
    C23A H23A . 0.9700 ?
    C23A H23B . 0.9700 ?
    C24A H24A . 0.9700 ?
    C24A H24B . 0.9700 ?
    C26A C27A . 1.531(16) ?
    C26A H26A . 0.9700 ?
    C26A H26B . 0.9700 ?
    C27A H27A . 0.9700 ?
    C27A H27B . 0.9700 ?
    C23B C24B . 1.505(17) ?
    C23B H23C . 0.9700 ?
    C23B H23D . 0.9700 ?
    C24B H24C . 0.9700 ?
    C24B H24D . 0.9700 ?
    C26B C27B . 1.531(16) ?
    C26B H26C . 0.9700 ?
    C26B H26D . 0.9700 ?
    C27B H27C . 0.9700 ?
    C27B H27D . 0.9700 ?
    C28 C33A . 1.465(15) ?
    C28 C29B . 1.498(14) ?
    C28 C29A . 1.539(14) ?
    C28 C33B . 1.576(14) ?
    C28 H28 . 0.9800 ?
    C29A C30A . 1.500(15) ?
    C29A H29A . 0.9700 ?
    C29A H29B . 0.9700 ?
    C30A C31A . 1.513(14) ?
    C30A H30A . 0.9700 ?
    C30A H30B . 0.9700 ?
    C31A C32A . 1.429(14) ?
    C31A H31A . 0.9700 ?
    C31A H31B . 0.9700 ?
    C32A C33A . 1.52(2) ?
    C32A H32A . 0.9700 ?
    C32A H32B . 0.9700 ?
    C33A H33A . 0.9700 ?
    C33A H33B . 0.9700 ?
    C29B C30B . 1.546(15) ?
    C29B H29C . 0.9700 ?
    C29B H29D . 0.9700 ?
    C30B C31B . 1.474(12) ?
    C30B H30C . 0.9700 ?
    C30B H30D . 0.9700 ?
    C31B C32B . 1.442(15) ?
    C31B H31C . 0.9700 ?
    C31B H31D . 0.9700 ?
    C32B C33B . 1.488(16) ?
    C32B H32C . 0.9700 ?
    C32B H32D . 0.9700 ?
    C33B H33C . 0.9700 ?
    C33B H33D . 0.9700 ?
loop_
    _geom_angle_atom_site_label_1
    _geom_angle_atom_site_label_2
    _geom_angle_atom_site_label_3
    _geom_angle_site_symmetry_1
    _geom_angle_site_symmetry_3
    _geom_angle
    _geom_angle_publ_flag
    O1 Sn C16 . . 112.38(18) ?
    O1 Sn C28 . . 94.52(17) ?
    C16 Sn C28 . . 117.4(3) ?
    O1 Sn C22 . . 105.4(2) ?
    C16 Sn C22 . . 112.4(2) ?
    C28 Sn C22 . . 112.7(2) ?
    C7 O1 Sn . . 111.7(3) ?
    C2 N1 C8 . . 124.6(4) ?
    C2 N1 H1 . . 115(4) ?
    C8 N1 H1 . . 120(4) ?
    C6 C1 C2 . . 117.8(4) ?
    C6 C1 C7 . . 120.1(4) ?
    C2 C1 C7 . . 122.0(4) ?
    N1 C2 C3 . . 121.2(4) ?
    N1 C2 C1 . . 120.5(4) ?
    C3 C2 C1 . . 118.2(4) ?
    C4 C3 C2 . . 121.3(5) ?
    C4 C3 H3 . . 119.4 ?
    C2 C3 H3 . . 119.4 ?
    C3 C4 C5 . . 121.6(5) ?
    C3 C4 H4 . . 119.2 ?
    C5 C4 H4 . . 119.2 ?
    C6 C5 C4 . . 118.3(5) ?
    C6 C5 H5 . . 120.8 ?
    C4 C5 H5 . . 120.8 ?
    C5 C6 C1 . . 122.7(5) ?
    C5 C6 H6 . . 118.6 ?
    C1 C6 H6 . . 118.6 ?
    O2 C7 O1 . . 119.8(4) ?
    O2 C7 C1 . . 123.5(4) ?
    O1 C7 C1 . . 116.7(4) ?
    C13 C8 C9 . . 121.3(5) ?
    C13 C8 N1 . . 119.2(5) ?
    C9 C8 N1 . . 119.5(6) ?
    C10 C9 C8 . . 119.1(7) ?
    C10 C9 H9 . . 120.4 ?
    C8 C9 H9 . . 120.4 ?
    C11 C10 C9 . . 120.1(7) ?
    C11 C10 H10 . . 119.9 ?
    C9 C10 H10 . . 119.9 ?
    C12 C11 C10 . . 122.0(6) ?
    C12 C11 H11 . . 119.0 ?
    C10 C11 H11 . . 119.0 ?
    C11 C12 C13 . . 118.6(6) ?
    C11 C12 C14 . . 120.5(7) ?
    C13 C12 C14 . . 120.8(7) ?
    C8 C13 C12 . . 118.7(6) ?
    C8 C13 C15 . . 121.2(5) ?
    C12 C13 C15 . . 120.1(6) ?
    C12 C14 H14A . . 109.5 ?
    C12 C14 H14B . . 109.5 ?
    H14A C14 H14B . . 109.5 ?
    C12 C14 H14C . . 109.5 ?
    H14A C14 H14C . . 109.5 ?
    H14B C14 H14C . . 109.5 ?
    C13 C15 H15A . . 109.5 ?
    C13 C15 H15B . . 109.5 ?
    H15A C15 H15B . . 109.5 ?
    C13 C15 H15C . . 109.5 ?
    H15A C15 H15C . . 109.5 ?
    H15B C15 H15C . . 109.5 ?
    C17B C16 C21A . . 119(2) ?
    C17B C16 C21B . . 115.7(19) ?
    C21A C16 C17A . . 110(2) ?
    C21B C16 C17A . . 107(2) ?
    C17B C16 Sn . . 111.2(9) ?
    C21A C16 Sn . . 114.0(11) ?
    C21B C16 Sn . . 119.1(10) ?
    C17A C16 Sn . . 115.2(8) ?
    C17B C16 H16 . . 99.3 ?
    C21A C16 H16 . . 105.4 ?
    C21B C16 H16 . . 103.0 ?
    C17A C16 H16 . . 105.4 ?
    Sn C16 H16 . . 105.4 ?
    C20A C19 C18A . . 110.5(14) ?
    C20A C19 C18B . . 121.2(14) ?
    C18A C19 C20B . . 103.6(14) ?
    C18B C19 C20B . . 118.9(13) ?
    C20A C19 H19A . . 109.5 ?
    C18A C19 H19A . . 109.5 ?
    C18B C19 H19A . . 117.6 ?
    C20B C19 H19A . . 101.4 ?
    C20A C19 H19B . . 109.5 ?
    C18A C19 H19B . . 109.5 ?
    C18B C19 H19B . . 87.6 ?
    C20B C19 H19B . . 123.9 ?
    H19A C19 H19B . . 108.1 ?
    C18A C17A C16 . . 105.3(15) ?
    C18A C17A H17A . . 110.7 ?
    C16 C17A H17A . . 110.7 ?
    C18A C17A H17B . . 110.7 ?
    C16 C17A H17B . . 110.7 ?
    H17A C17A H17B . . 108.8 ?
    C19 C18A C17A . . 104.7(15) ?
    C19 C18A H18A . . 110.8 ?
    C17A C18A H18A . . 110.8 ?
    C19 C18A H18B . . 110.8 ?
    C17A C18A H18B . . 110.8 ?
    H18A C18A H18B . . 108.9 ?
    C19 C20A C21A . . 119(2) ?
    C19 C20A H20A . . 107.5 ?
    C21A C20A H20A . . 107.5 ?
    C19 C20A H20B . . 107.5 ?
    C21A C20A H20B . . 107.5 ?
    H20A C20A H20B . . 107.0 ?
    C16 C21A C20A . . 112(2) ?
    C16 C21A H21A . . 109.1 ?
    C20A C21A H21A . . 109.1 ?
    C16 C21A H21B . . 109.1 ?
    C20A C21A H21B . . 109.1 ?
    H21A C21A H21B . . 107.9 ?
    C16 C17B C18B . . 119.5(15) ?
    C16 C17B H17C . . 107.4 ?
    C18B C17B H17C . . 107.4 ?
    C16 C17B H17D . . 107.4 ?
    C18B C17B H17D . . 107.4 ?
    H17C C17B H17D . . 107.0 ?
    C19 C18B C17B . . 114.2(13) ?
    C19 C18B H18C . . 108.7 ?
    C17B C18B H18C . . 108.7 ?
    C19 C18B H18D . . 108.7 ?
    C17B C18B H18D . . 108.7 ?
    H18C C18B H18D . . 107.6 ?
    C19 C20B C21B . . 107(2) ?
    C19 C20B H20C . . 110.3 ?
    C21B C20B H20C . . 110.3 ?
    C19 C20B H20D . . 110.3 ?
    C21B C20B H20D . . 110.3 ?
    H20C C20B H20D . . 108.5 ?
    C16 C21B C20B . . 113(2) ?
    C16 C21B H21C . . 109.0 ?
    C20B C21B H21C . . 109.0 ?
    C16 C21B H21D . . 109.0 ?
    C20B C21B H21D . . 109.0 ?
    H21C C21B H21D . . 107.8 ?
    C27B C22 C23A . . 108.1(14) ?
    C23A C22 C27A . . 121.5(13) ?
    C27B C22 C23B . . 93.1(14) ?
    C27A C22 C23B . . 114.6(13) ?
    C27B C22 Sn . . 112.3(9) ?
    C23A C22 Sn . . 116.5(10) ?
    C27A C22 Sn . . 117.5(7) ?
    C23B C22 Sn . . 109.6(9) ?
    C27B C22 H22 . . 125.4 ?
    C23A C22 H22 . . 97.1 ?
    C27A C22 H22 . . 97.1 ?
    C23B C22 H22 . . 119.7 ?
    Sn C22 H22 . . 97.1 ?
    C24B C25 C26B . . 123.4(13) ?
    C24A C25 C26B . . 117.1(14) ?
    C24B C25 C26A . . 110.5(14) ?
    C24A C25 C26A . . 93.7(15) ?
    C24B C25 H25A . . 120.1 ?
    C24A C25 H25A . . 113.0 ?
    C26B C25 H25A . . 115.0 ?
    C26A C25 H25A . . 113.0 ?
    C24B C25 H25B . . 87.4 ?
    C24A C25 H25B . . 113.0 ?
    C26B C25 H25B . . 85.3 ?
    C26A C25 H25B . . 113.0 ?
    H25A C25 H25B . . 110.4 ?
    C22 C23A C24A . . 111.2(19) ?
    C22 C23A H23A . . 109.4 ?
    C24A C23A H23A . . 109.4 ?
    C22 C23A H23B . . 109.4 ?
    C24A C23A H23B . . 109.4 ?
    H23A C23A H23B . . 108.0 ?
    C25 C24A C23A . . 108.5(17) ?
    C25 C24A H24A . . 110.0 ?
    C23A C24A H24A . . 110.0 ?
    C25 C24A H24B . . 110.0 ?
    C23A C24A H24B . . 110.0 ?
    H24A C24A H24B . . 108.4 ?
    C25 C26A C27A . . 118.1(15) ?
    C25 C26A H26A . . 107.8 ?
    C27A C26A H26A . . 107.8 ?
    C25 C26A H26B . . 107.8 ?
    C27A C26A H26B . . 107.8 ?
    H26A C26A H26B . . 107.1 ?
    C22 C27A C26A . . 104.8(14) ?
    C22 C27A H27A . . 110.8 ?
    C26A C27A H27A . . 110.8 ?
    C22 C27A H27B . . 110.8 ?
    C26A C27A H27B . . 110.8 ?
    H27A C27A H27B . . 108.9 ?
    C24B C23B C22 . . 115.1(17) ?
    C24B C23B H23C . . 108.5 ?
    C22 C23B H23C . . 108.5 ?
    C24B C23B H23D . . 108.5 ?
    C22 C23B H23D . . 108.5 ?
    H23C C23B H23D . . 107.5 ?
    C25 C24B C23B . . 109.0(17) ?
    C25 C24B H24C . . 109.9 ?
    C23B C24B H24C . . 109.9 ?
    C25 C24B H24D . . 109.9 ?
    C23B C24B H24D . . 109.9 ?
    H24C C24B H24D . . 108.3 ?
    C25 C26B C27B . . 106.1(14) ?
    C25 C26B H26C . . 110.5 ?
    C27B C26B H26C . . 110.5 ?
    C25 C26B H26D . . 110.5 ?
    C27B C26B H26D . . 110.5 ?
    H26C C26B H26D . . 108.7 ?
    C22 C27B C26B . . 121.4(18) ?
    C22 C27B H27C . . 107.0 ?
    C26B C27B H27C . . 107.0 ?
    C22 C27B H27D . . 107.0 ?
    C26B C27B H27D . . 107.0 ?
    H27C C27B H27D . . 106.7 ?
    C33A C28 C29B . . 93.9(10) ?
    C33A C28 C29A . . 111.0(9) ?
    C29B C28 C33B . . 108.4(9) ?
    C29A C28 C33B . . 125.4(9) ?
    C33A C28 Sn . . 118.3(9) ?
    C29B C28 Sn . . 112.6(7) ?
    C29A C28 Sn . . 112.6(7) ?
    C33B C28 Sn . . 109.8(7) ?
    C33A C28 H28 . . 104.4 ?
    C29B C28 H28 . . 123.6 ?
    C29A C28 H28 . . 104.4 ?
    C33B C28 H28 . . 96.6 ?
    Sn C28 H28 . . 104.4 ?
    C30A C29A C28 . . 112.1(12) ?
    C30A C29A H29A . . 109.2 ?
    C28 C29A H29A . . 109.2 ?
    C30A C29A H29B . . 109.2 ?
    C28 C29A H29B . . 109.2 ?
    H29A C29A H29B . . 107.9 ?
    C29A C30A C31A . . 114.3(13) ?
    C29A C30A H30A . . 108.7 ?
    C31A C30A H30A . . 108.7 ?
    C29A C30A H30B . . 108.7 ?
    C31A C30A H30B . . 108.7 ?
    H30A C30A H30B . . 107.6 ?
    C32A C31A C30A . . 108.4(13) ?
    C32A C31A H31A . . 110.0 ?
    C30A C31A H31A . . 110.0 ?
    C32A C31A H31B . . 110.0 ?
    C30A C31A H31B . . 110.0 ?
    H31A C31A H31B . . 108.4 ?
    C31A C32A C33A . . 111.3(15) ?
    C31A C32A H32A . . 109.4 ?
    C33A C32A H32A . . 109.4 ?
    C31A C32A H32B . . 109.4 ?
    C33A C32A H32B . . 109.4 ?
    H32A C32A H32B . . 108.0 ?
    C28 C33A C32A . . 112.1(16) ?
    C28 C33A H33A . . 109.2 ?
    C32A C33A H33A . . 109.2 ?
    C28 C33A H33B . . 109.2 ?
    C32A C33A H33B . . 109.2 ?
    H33A C33A H33B . . 107.9 ?
    C28 C29B C30B . . 111.6(13) ?
    C28 C29B H29C . . 109.3 ?
    C30B C29B H29C . . 109.3 ?
    C28 C29B H29D . . 109.3 ?
    C30B C29B H29D . . 109.3 ?
    H29C C29B H29D . . 108.0 ?
    C31B C30B C29B . . 108.2(12) ?
    C31B C30B H30C . . 110.1 ?
    C29B C30B H30C . . 110.1 ?
    C31B C30B H30D . . 110.1 ?
    C29B C30B H30D . . 110.1 ?
    H30C C30B H30D . . 108.4 ?
    C32B C31B C30B . . 118.5(14) ?
    C32B C31B H31C . . 107.7 ?
    C30B C31B H31C . . 107.7 ?
    C32B C31B H31D . . 107.7 ?
    C30B C31B H31D . . 107.7 ?
    H31C C31B H31D . . 107.1 ?
    C31B C32B C33B . . 112.9(13) ?
    C31B C32B H32C . . 109.0 ?
    C33B C32B H32C . . 109.0 ?
    C31B C32B H32D . . 109.0 ?
    C33B C32B H32D . . 109.0 ?
    H32C C32B H32D . . 107.8 ?
    C32B C33B C28 . . 111.8(12) ?
    C32B C33B H33C . . 109.3 ?
    C28 C33B H33C . . 109.3 ?
    C32B C33B H33D . . 109.3 ?
    C28 C33B H33D . . 109.3 ?
    H33C C33B H33D . . 107.9 ?
loop_
    _geom_torsion_atom_site_label_1
    _geom_torsion_atom_site_label_2
    _geom_torsion_atom_site_label_3
    _geom_torsion_atom_site_label_4
    _geom_torsion_site_symmetry_1
    _geom_torsion_site_symmetry_2
    _geom_torsion_site_symmetry_3
    _geom_torsion_site_symmetry_4
    _geom_torsion
    _geom_torsion_publ_flag
    C16 Sn O1 C7 . . . . -55.7(4) ?
    C28 Sn O1 C7 . . . . -177.9(3) ?
    C22 Sn O1 C7 . . . . 67.1(4) ?
    C8 N1 C2 C3 . . . . 4.6(9) ?
    C8 N1 C2 C1 . . . . -174.8(5) ?
    C6 C1 C2 N1 . . . . -178.5(5) ?
    C7 C1 C2 N1 . . . . 4.8(7) ?
    C6 C1 C2 C3 . . . . 2.0(7) ?
    C7 C1 C2 C3 . . . . -174.6(5) ?
    N1 C2 C3 C4 . . . . 179.2(6) ?
    C1 C2 C3 C4 . . . . -1.4(9) ?
    C2 C3 C4 C5 . . . . -0.2(11) ?
    C3 C4 C5 C6 . . . . 1.0(11) ?
    C4 C5 C6 C1 . . . . -0.3(10) ?
    C2 C1 C6 C5 . . . . -1.3(8) ?
    C7 C1 C6 C5 . . . . 175.5(6) ?
    Sn O1 C7 O2 . . . . 4.3(6) ?
    Sn O1 C7 C1 . . . . -173.5(3) ?
    C6 C1 C7 O2 . . . . -175.3(5) ?
    C2 C1 C7 O2 . . . . 1.3(7) ?
    C6 C1 C7 O1 . . . . 2.5(7) ?
    C2 C1 C7 O1 . . . . 179.1(4) ?
    C2 N1 C8 C13 . . . . 95.1(7) ?
    C2 N1 C8 C9 . . . . -87.1(8) ?
    C13 C8 C9 C10 . . . . 0.9(10) ?
    N1 C8 C9 C10 . . . . -176.7(6) ?
    C8 C9 C10 C11 . . . . 2.0(12) ?
    C9 C10 C11 C12 . . . . -4.0(12) ?
    C10 C11 C12 C13 . . . . 2.9(10) ?
    C10 C11 C12 C14 . . . . -178.8(7) ?
    C9 C8 C13 C12 . . . . -2.0(8) ?
    N1 C8 C13 C12 . . . . 175.7(5) ?
    C9 C8 C13 C15 . . . . 177.5(6) ?
    N1 C8 C13 C15 . . . . -4.8(8) ?
    C11 C12 C13 C8 . . . . 0.1(8) ?
    C14 C12 C13 C8 . . . . -178.2(6) ?
    C11 C12 C13 C15 . . . . -179.4(6) ?
    C14 C12 C13 C15 . . . . 2.3(9) ?
    O1 Sn C16 C17B . . . . -167.1(14) ?
    C28 Sn C16 C17B . . . . -59.1(15) ?
    C22 Sn C16 C17B . . . . 74.1(15) ?
    O1 Sn C16 C21A . . . . -29(3) ?
    C28 Sn C16 C21A . . . . 79(3) ?
    C22 Sn C16 C21A . . . . -148(3) ?
    O1 Sn C16 C21B . . . . -29(3) ?
    C28 Sn C16 C21B . . . . 79(3) ?
    C22 Sn C16 C21B . . . . -147(3) ?
    O1 Sn C16 C17A . . . . -158.0(13) ?
    C28 Sn C16 C17A . . . . -49.9(14) ?
    C22 Sn C16 C17A . . . . 83.3(13) ?
    C17B C16 C17A C18A . . . . -98(12) ?
    C21A C16 C17A C18A . . . . 64(3) ?
    C21B C16 C17A C18A . . . . 60(3) ?
    Sn C16 C17A C18A . . . . -164.7(11) ?
    C20A C19 C18A C17A . . . . 63.2(17) ?
    C18B C19 C18A C17A . . . . -60(3) ?
    C20B C19 C18A C17A . . . . 76.4(16) ?
    C16 C17A C18A C19 . . . . -73.9(19) ?
    C18A C19 C20A C21A . . . . -45(3) ?
    C18B C19 C20A C21A . . . . -24(4) ?
    C20B C19 C20A C21A . . . . -108(10) ?
    C17B C16 C21A C20A . . . . -40(5) ?
    C17A C16 C21A C20A . . . . -43(5) ?
    Sn C16 C21A C20A . . . . -175(3) ?
    C19 C20A C21A C16 . . . . 34(6) ?
    C21A C16 C17B C18B . . . . 35(4) ?
    C21B C16 C17B C18B . . . . 31(4) ?
    C17A C16 C17B C18B . . . . 54(10) ?
    Sn C16 C17B C18B . . . . 170.8(19) ?
    C18A C19 C18B C17B . . . . 81(4) ?
    C20B C19 C18B C17B . . . . 32(2) ?
    C16 C17B C18B C19 . . . . -21(3) ?
    C20A C19 C20B C21B . . . . 53(7) ?
    C18A C19 C20B C21B . . . . -67(2) ?
    C18B C19 C20B C21B . . . . -50(3) ?
    C17B C16 C21B C20B . . . . -51(5) ?
    C17A C16 C21B C20B . . . . -55(5) ?
    Sn C16 C21B C20B . . . . 172(2) ?
    C19 C20B C21B C16 . . . . 58(5) ?
    O1 Sn C22 C27B . . . . 152.9(11) ?
    C16 Sn C22 C27B . . . . -84.3(11) ?
    C28 Sn C22 C27B . . . . 51.1(11) ?
    O1 Sn C22 C23A . . . . -81.6(13) ?
    C16 Sn C22 C23A . . . . 41.1(13) ?
    C28 Sn C22 C23A . . . . 176.6(13) ?
    O1 Sn C22 C27A . . . . 121.8(12) ?
    C16 Sn C22 C27A . . . . -115.5(12) ?
    C28 Sn C22 C27A . . . . 20.0(13) ?
    O1 Sn C22 C23B . . . . -105.1(12) ?
    C16 Sn C22 C23B . . . . 17.6(12) ?
    C28 Sn C22 C23B . . . . 153.1(12) ?
    C27B C22 C23A C24A . . . . -55(2) ?
    C27A C22 C23A C24A . . . . -27(3) ?
    C23B C22 C23A C24A . . . . -106(5) ?
    Sn C22 C23A C24A . . . . 177.1(13) ?
    C24B C25 C24A C23A . . . . 56(3) ?
    C26B C25 C24A C23A . . . . -55(2) ?
    C26A C25 C24A C23A . . . . -75.2(18) ?
    C22 C23A C24A C25 . . . . 57(2) ?
    C24B C25 C26A C27A . . . . 59(2) ?
    C24A C25 C26A C27A . . . . 79(2) ?
    C26B C25 C26A C27A . . . . -63(2) ?
    C27B C22 C27A C26A . . . . 92(3) ?
    C23A C22 C27A C26A . . . . 23(3) ?
    C23B C22 C27A C26A . . . . 47(2) ?
    Sn C22 C27A C26A . . . . 178.1(11) ?
    C25 C26A C27A C22 . . . . -52(2) ?
    C27B C22 C23B C24B . . . . -73(2) ?
    C23A C22 C23B C24B . . . . 60(4) ?
    C27A C22 C23B C24B . . . . -53(2) ?
    Sn C22 C23B C24B . . . . 172.4(16) ?
    C24A C25 C24B C23B . . . . -107(4) ?
    C26B C25 C24B C23B . . . . -23(3) ?
    C26A C25 C24B C23B . . . . -54(2) ?
    C22 C23B C24B C25 . . . . 54(3) ?
    C24B C25 C26B C27B . . . . 18(3) ?
    C24A C25 C26B C27B . . . . 48(2) ?
    C26A C25 C26B C27B . . . . 90(3) ?
    C23A C22 C27B C26B . . . . 54(2) ?
    C27A C22 C27B C26B . . . . -69(3) ?
    C23B C22 C27B C26B . . . . 71(2) ?
    Sn C22 C27B C26B . . . . -176.1(15) ?
    C25 C26B C27B C22 . . . . -48(3) ?
    O1 Sn C28 C33A . . . . 167.8(12) ?
    C16 Sn C28 C33A . . . . 49.7(12) ?
    C22 Sn C28 C33A . . . . -83.4(12) ?
    O1 Sn C28 C29B . . . . 59.9(9) ?
    C16 Sn C28 C29B . . . . -58.2(9) ?
    C22 Sn C28 C29B . . . . 168.7(9) ?
    O1 Sn C28 C29A . . . . 36.1(10) ?
    C16 Sn C28 C29A . . . . -82.0(10) ?
    C22 Sn C28 C29A . . . . 144.9(10) ?
    O1 Sn C28 C33B . . . . -179.2(11) ?
    C16 Sn C28 C33B . . . . 62.7(11) ?
    C22 Sn C28 C33B . . . . -70.4(11) ?
    C33A C28 C29A C30A . . . . 46(2) ?
    C29B C28 C29A C30A . . . . 87(3) ?
    C33B C28 C29A C30A . . . . 43(2) ?
    Sn C28 C29A C30A . . . . -178.4(12) ?
    C28 C29A C30A C31A . . . . -48(2) ?
    C29A C30A C31A C32A . . . . 55(2) ?
    C30A C31A C32A C33A . . . . -60(2) ?
    C29B C28 C33A C32A . . . . -66.4(18) ?
    C29A C28 C33A C32A . . . . -52(2) ?
    C33B C28 C33A C32A . . . . 118(9) ?
    Sn C28 C33A C32A . . . . 175.2(11) ?
    C31A C32A C33A C28 . . . . 62(2) ?
    C33A C28 C29B C30B . . . . 57.8(16) ?
    C29A C28 C29B C30B . . . . -85(3) ?
    C33B C28 C29B C30B . . . . 59.0(18) ?
    Sn C28 C29B C30B . . . . -179.2(10) ?
    C28 C29B C30B C31B . . . . -56(2) ?
    C29B C30B C31B C32B . . . . 51(3) ?
    C30B C31B C32B C33B . . . . -49(3) ?
    C31B C32B C33B C28 . . . . 49(2) ?
    C33A C28 C33B C32B . . . . -50(7) ?
    C29B C28 C33B C32B . . . . -55(2) ?
    C29A C28 C33B C32B . . . . -39(3) ?
    Sn C28 C33B C32B . . . . -178.2(14) ?
loop_
    _geom_hbond_atom_site_label_D
    _geom_hbond_atom_site_label_H
    _geom_hbond_atom_site_label_A
    _geom_hbond_site_symmetry_A
    _geom_hbond_distance_DH
    _geom_hbond_distance_HA
    _geom_hbond_distance_DA
    _geom_hbond_angle_DHA
    _geom_hbond_publ_flag
    N1 H1 O2 . 0.90(7) 1.93(7) 2.656(6) 137(6) yes
    C23A H23A O2 . 0.97 2.45 3.17(3) 132 yes
