# Supplementary material for: Tricyclo­hexyl[2-(2,3-dimethyl­anilino)benzoato-κO]tin(IV)
Source: Acta Crystallogr Sect E Struct Rep Online. 2009 Nov 21;65(Pt 12):m1614. doi: 10.1107/S1600536809048314 (PMC2972085; doi:10.1107/S1600536809048314)
Supplement: Supplementary file 2 [file e-65-m1614-Isup2.hkl]

#
# h,k,l, Fc-squared, Fo-squared, sigma(Fo-squared) and status flag
#
data_I
_shelx_title ' MD1 in P1'
_shelx_refln_list_code          4
_shelx_F_calc_maximum      161.55
_exptl_crystal_F_000       636.00
_reflns_d_resolution_high  0.7491
 
loop_
 _symmetry_equiv_pos_as_xyz
 'x, y, z'
 '-x, -y, -z'
 
_cell_length_a     9.6093
_cell_length_b    12.0104
_cell_length_c    15.5241
_cell_angle_alpha 109.872
_cell_angle_beta   90.616
_cell_angle_gamma 110.548
 
_shelx_F_squared_multiplier     1.000
 
loop_
 _refln_index_h
 _refln_index_k
 _refln_index_l
 _refln_F_squared_calc
 _refln_F_squared_meas
 _refln_F_squared_sigma
 _refln_observed_status
   1   0   0    11844.57    10390.01    467.43 o
   2   0   0    15937.21    16299.69    201.57 o
   3   0   0     6179.83     6275.59     77.18 o
   4   0   0     4869.40     5603.20     69.19 o
   5   0   0        5.68        7.90      2.03 o
   6   0   0      467.35      468.10      9.95 o
   7   0   0      358.87      339.32      8.82 o
   8   0   0       72.73       80.43      6.01 o
   9   0   0        1.00        0.82      5.22 o
  10   0   0       13.29       14.18      5.61 o
  11   0   0       16.50       13.68      7.47 o
 -12   1   0        4.70       10.24      9.44 o
 -11   1   0       19.50       22.66      6.72 o
 -10   1   0        2.34       -1.29      4.67 o
  -9   1   0      108.90      108.04      6.20 o
  -8   1   0      297.78      309.53     11.34 o
  -7   1   0      150.67      157.35      8.77 o
  -6   1   0       23.68       45.06      5.49 o
  -5   1   0     1407.80     1422.88     24.35 o
  -4   1   0     6574.65     6673.98    232.56 o
  -3   1   0      720.14      737.28     16.07 o
  -1   1   0     4042.93     4833.74     87.62 o
   1   1   0     2707.88     2578.24     24.12 o
   2   1   0     3601.05     3746.32     32.67 o
   3   1   0     2414.47     3244.46     37.17 o
   4   1   0      410.09      485.06      8.08 o
   5   1   0      274.04      324.63      6.72 o
   6   1   0      632.35      638.56     11.23 o
   7   1   0      186.30      179.90      6.53 o
   8   1   0        6.67       -4.89      4.89 o
   9   1   0       53.30       57.04      6.85 o
  10   1   0       23.15       23.22      6.47 o
  11   1   0        3.42       -5.11      7.97 o
 -12   2   0        3.23        9.26      8.97 o
 -11   2   0        1.95        2.70      3.80 o
 -10   2   0       49.99       48.13      4.88 o
  -9   2   0      186.67      163.74      8.57 o
  -8   2   0       63.79       51.88      5.43 o
  -7   2   0       46.75       58.70      3.23 o
  -6   2   0      733.02      674.43     12.53 o
  -5   2   0     1348.00     1160.77     35.05 o
  -4   2   0       33.42       66.10      5.84 o
  -3   2   0        9.20       13.61      3.63 o
  -2   2   0      116.85      104.32      1.95 o
  -1   2   0     5431.01     5786.27     41.83 o
   0   2   0       71.27       44.23      1.89 o
   1   2   0     1057.98     1229.99     12.16 o
   2   2   0     3261.30     3692.14     34.92 o
   3   2   0     1847.47     1884.00     17.83 o
   4   2   0       69.28       52.69      3.73 o
   5   2   0     1069.80     1035.08     15.73 o
   6   2   0      407.38      440.34      9.24 o
   7   2   0        4.39        3.30      4.05 o
   8   2   0      124.14      109.46     10.63 o
   9   2   0       66.23       57.78      9.52 o
  10   2   0        3.22       -6.69      8.08 o
  11   2   0        0.78       -7.24     10.09 o
 -12   3   0        2.31        2.85      5.95 o
 -11   3   0        6.05       10.18      3.89 o
 -10   3   0      113.12      106.15      5.54 o
  -9   3   0      181.67      150.04      9.75 o
  -7   3   0      807.30      775.61     25.64 o
  -6   3   0      728.86      610.53     21.87 o
  -5   3   0       47.40       28.78      5.24 o
  -4   3   0      260.98      283.39      5.36 o
  -3   3   0     2631.34     2784.48     24.62 o
  -2   3   0     3385.61     2969.87     22.86 o
  -1   3   0       25.07       21.90      1.53 o
   0   3   0      823.39      992.28      9.55 o
   1   3   0     4412.25     4806.25     42.60 o
   2   3   0      580.99      536.51      7.73 o
   3   3   0      815.90      876.93     11.61 o
   4   3   0     2935.76     2761.24     27.31 o
   5   3   0      916.26      974.39     19.12 o
   6   3   0        6.19        1.71      3.18 o
   7   3   0      103.70      133.30      8.85 o
   8   3   0      143.62      161.79     20.05 o
   9   3   0       24.65       21.84      8.75 o
  10   3   0        2.38       12.94     11.58 o
 -12   4   0        2.84       -2.99      6.12 o
 -11   4   0       39.89       26.93      7.51 o
  -8   4   0      476.27      413.07     17.24 o
  -7   4   0     1385.06     1304.94     42.13 o
  -6   4   0      288.78      239.41     13.90 o
  -5   4   0     2571.13     2699.42     33.64 o
  -4   4   0     3101.96     3339.65     33.24 o
  -3   4   0      878.39      919.98      9.52 o
  -2   4   0      288.66      237.46      3.89 o
  -1   4   0     1652.63     1656.76     15.74 o
   0   4   0     8164.55     8757.71     73.21 o
   1   4   0     1743.92     2029.39     20.04 o
   2   4   0      674.89      765.23      9.85 o
   3   4   0     1245.88     1133.82     14.06 o
   4   4   0     1701.38     1591.28     17.03 o
   5   4   0      120.85      144.87      5.63 o
   6   4   0      335.53      359.20     11.52 o
   7   4   0      231.82      237.63     12.20 o
   8   4   0       31.25       37.71      8.83 o
   9   4   0        0.80       -7.88      7.92 o
  10   4   0       10.69        5.41     11.65 o
  -8   5   0      289.90      267.50     15.45 o
  -7   5   0       22.60       27.16      2.43 o
  -6   5   0       22.47       27.34      2.38 o
  -5   5   0     1362.90     1360.43     17.37 o
  -4   5   0     2253.57     2466.41     22.57 o
  -3   5   0       57.30       34.89      2.36 o
  -2   5   0     1211.80     1384.79     13.65 o
  -1   5   0     2064.82     2066.67     20.59 o
   0   5   0     2222.17     2568.53     24.95 o
   1   5   0      295.92      325.03      6.70 o
   2   5   0     1207.36     1277.38     19.12 o
   3   5   0     1482.61     1397.27     16.90 o
   4   5   0      193.78      214.77      6.57 o
   5   5   0       95.33       91.40      4.18 o
   6   5   0      346.46      398.20     12.97 o
   7   5   0       47.44       51.29      9.34 o
   8   5   0        4.89       11.83      8.69 o
   9   5   0       15.95       17.30      9.57 o
  -8   6   0      146.80      165.46      4.84 o
  -7   6   0       49.56       56.53      3.63 o
  -6   6   0      656.19      672.55     10.55 o
  -5   6   0     1082.92     1082.90     13.26 o
  -4   6   0        1.04        5.94      1.94 o
  -3   6   0     1676.52     1928.38     19.08 o
  -2   6   0     2059.85     1986.26     19.06 o
  -1   6   0      823.14      905.62     11.96 o
   0   6   0      545.67      576.77      9.40 o
   1   6   0      936.08      889.75     12.50 o
   2   6   0      339.94      310.51     10.80 o
   3   6   0       89.49      117.91      5.17 o
   4   6   0       46.23       36.68      4.88 o
   5   6   0      241.40      261.23      8.18 o
   6   6   0      175.72      193.84     24.36 o
   7   6   0        4.64       -9.26      9.26 o
   8   6   0       19.20       15.39     11.10 o
 -10   7   0       98.15       92.36      6.58 o
  -9   7   0       98.35      106.80      4.67 o
  -8   7   0       35.25       34.20      3.64 o
  -7   7   0      626.18      652.63     12.29 o
  -6   7   0      619.83      586.29     10.15 o
  -5   7   0      296.21      282.60      8.43 o
  -4   7   0      187.05      181.19      5.55 o
  -3   7   0     2202.66     2280.86     24.17 o
  -2   7   0      980.67     1070.84     13.00 o
  -1   7   0       34.96       39.35      3.73 o
   0   7   0     1391.97     1511.50     18.49 o
   1   7   0     2027.67     1953.21     32.24 o
   2   7   0      323.74      321.77      8.88 o
   3   7   0       86.00       60.23      5.68 o
   4   7   0      242.00      237.58      9.30 o
   5   7   0       91.57      107.18      7.76 o
   6   7   0        1.02       -7.47      9.97 o
   7   7   0       17.22       19.29     12.04 o
   8   7   0       11.55        1.27     11.84 o
 -11   8   0       26.76       30.16      6.24 o
 -10   8   0       40.80       51.34      5.68 o
  -9   8   0        0.02       -4.39      4.39 o
  -8   8   0      240.24      233.33      9.42 o
  -7   8   0      713.57      700.05     15.84 o
  -6   8   0      198.63      189.10      6.20 o
  -5   8   0      620.34      629.95     11.43 o
  -4   8   0     2851.23     2870.86     32.16 o
  -3   8   0     1731.24     1777.57     20.59 o
  -2   8   0        0.03        2.44      3.21 o
  -1   8   0     2126.22     2312.66     30.91 o
   0   8   0     1594.52     1495.03     19.21 o
   1   8   0       35.15       17.03      4.13 o
   2   8   0      268.04      226.97     10.18 o
   3   8   0      399.68      412.52     19.89 o
   4   8   0      159.12      170.61     13.74 o
   5   8   0        6.71       13.25      6.68 o
   6   8   0       37.00       27.90     12.24 o
   7   8   0       34.25       38.36     14.19 o
 -12   9   0       23.60       18.91     10.10 o
 -11   9   0       17.21        4.01      7.29 o
 -10   9   0        2.48       -3.76      6.52 o
  -9   9   0      107.70       86.64      7.69 o
  -8   9   0      251.67      282.66     10.89 o
  -7   9   0       61.39       44.45      6.46 o
  -6   9   0        0.30        6.46      4.59 o
  -5   9   0      399.67      375.84      9.85 o
  -4   9   0     1891.40     1866.84     28.34 o
  -3   9   0       60.56       61.77      5.17 o
  -2   9   0      683.30      794.43     13.71 o
  -1   9   0      572.53      494.46     12.30 o
   0   9   0      125.49       86.86      7.08 o
   1   9   0       81.38       56.91      7.83 o
   2   9   0      250.52      222.72     13.37 o
   3   9   0      121.89      144.96     10.60 o
   4   9   0        3.83        7.03      8.73 o
   5   9   0       25.55       14.09     11.07 o
   6   9   0       24.03       40.23     18.36 o
 -12  10   0        7.42       -5.58     11.60 o
 -11  10   0        0.01       -2.48      5.27 o
 -10  10   0       34.97       38.30      7.09 o
  -9  10   0       66.04       63.27      8.05 o
  -8  10   0       18.32       22.61      6.35 o
  -7  10   0       88.93       94.86      8.27 o
  -6  10   0      334.26      324.21     16.10 o
  -5  10   0       22.28       25.54      7.51 o
  -4  10   0        0.70        0.25      4.00 o
  -3  10   0      104.69      127.97      7.31 o
  -2  10   0      568.51      571.57     15.18 o
  -1  10   0      298.36      278.59     12.56 o
   0  10   0        2.17       -2.96      6.90 o
   1  10   0      221.28      233.57     14.24 o
   2  10   0      232.53      236.34     14.61 o
   3  10   0       11.31        4.71     10.75 o
   4  10   0       54.89       57.30     29.74 o
   5  10   0       75.81       63.57     10.37 o
 -11  11   0        7.18       -2.38      9.09 o
 -10  11   0       58.37       67.21      8.94 o
  -9  11   0       39.01       52.76     14.62 o
  -8  11   0       14.32       10.23      6.68 o
  -7  11   0      112.60      131.55     10.93 o
  -6  11   0      172.54      166.99     12.86 o
  -5  11   0       19.63       24.85      8.30 o
  -4  11   0      198.67      193.30      9.72 o
  -3  11   0      342.21      406.85     15.39 o
  -2  11   0       71.98       64.86      8.04 o
  -1  11   0       34.21       27.65      8.44 o
   0  11   0      233.75      259.83     15.10 o
   1  11   0      163.23      177.32     13.76 o
   2  11   0       24.06       11.40      8.85 o
   3  11   0       13.74       13.39     11.88 o
   4  11   0       61.66       63.90     15.53 o
 -11  12   0       32.03       46.38     10.09 o
 -10  12   0        9.54       11.54      9.97 o
  -9  12   0       22.59       38.18      9.52 o
  -8  12   0      146.02      177.32     15.76 o
  -7  12   0      123.77      118.01     14.01 o
  -6  12   0        1.39       -1.32     10.15 o
  -5  12   0      195.55      215.64     17.83 o
  -4  12   0      325.74      341.40     17.44 o
  -3  12   0      100.73      114.75     13.16 o
  -2  12   0       12.32       12.23      7.81 o
  -1  12   0      148.06      134.25     15.10 o
   0  12   0      206.52      210.74     14.86 o
   1  12   0       38.35       25.46      9.94 o
   2  12   0       14.30       16.85     10.38 o
   3  12   0       41.29       17.50     13.53 o
 -10  13   0        0.01       -2.81      9.89 o
  -9  13   0       47.93       19.90     11.53 o
  -8  13   0       77.73       61.47     12.96 o
  -7  13   0       12.90       17.18     12.37 o
  -6  13   0       12.11       11.04     11.64 o
  -5  13   0      123.89      100.08     19.91 o
  -4  13   0      150.24      157.16     12.49 o
  -3  13   0        1.07       -4.05     13.64 o
  -2  13   0      126.36      107.70     17.22 o
  -1  13   0      109.12      143.06     15.85 o
   0  13   0        9.84       16.37      9.89 o
   1  13   0        9.91        7.44     10.07 o
  -8  14   0       21.28       27.98     16.01 o
  -7  14   0        5.42      -13.50     13.50 o
  -6  14   0       88.65      102.41     21.81 o
  -5  14   0       60.01       88.37     21.24 o
  -4  14   0        0.66        5.44      8.76 o
  -3  14   0       26.65       15.46     10.79 o
  -2  14   0       58.37       51.43     13.33 o
  -1  14   0        9.99        9.67     12.27 o
  -5  15   0        3.12       -2.30     18.01 o
  -4  15   0       66.93       89.23     23.14 o
   3 -15   1        2.71       12.38     11.03 o
   4 -15   1      105.93      126.56     12.67 o
   5 -15   1       55.36       73.44     22.50 o
   6 -15   1        0.76       -6.04     16.11 o
   7 -15   1       18.43        0.06     15.57 o
   0 -14   1       52.08       47.92     14.56 o
   1 -14   1       10.68       22.99     11.99 o
   2 -14   1       23.55       53.97     12.87 o
   3 -14   1       77.76      106.30     13.48 o
   4 -14   1       54.34       28.52      9.36 o
   5 -14   1        1.78        3.65     14.88 o
   6 -14   1       45.40       33.24     17.32 o
   7 -14   1       65.54       83.77     19.08 o
   8 -14   1        4.89       -2.00     25.98 o
   9 -14   1        3.00       21.15     11.91 o
  -2 -13   1       23.15       23.58     24.24 o
  -1 -13   1       52.60       45.62     11.37 o
   0 -13   1       28.01       26.83     10.18 o
   1 -13   1        5.58        5.11      8.47 o
   2 -13   1      159.79      219.92     16.98 o
   3 -13   1      193.03      176.12     19.70 o
   4 -13   1        8.57        8.52      8.40 o
   5 -13   1      109.98      124.68     21.24 o
   6 -13   1      206.35      210.92     18.07 o
   7 -13   1       65.74       83.80     29.39 o
   8 -13   1        6.64        6.48     16.55 o
   9 -13   1       77.57      116.53     14.37 o
  10 -13   1       32.47       51.90     11.95 o
  -3 -12   1       30.72       21.30     28.23 o
  -2 -12   1      119.51      123.78     13.52 o
  -1 -12   1       50.83       64.18     11.08 o
   0 -12   1        6.81        7.19      8.38 o
   1 -12   1      133.13      151.24     14.59 o
   2 -12   1      245.29      252.03     14.20 o
   3 -12   1       50.32       32.03     16.60 o
   4 -12   1       62.17       62.80      8.38 o
   5 -12   1      235.64      261.12     40.54 o
   6 -12   1      174.14      182.87     13.36 o
   7 -12   1        2.12       -6.92      6.92 o
   8 -12   1       55.42       72.45      8.62 o
   9 -12   1       65.09       96.37     10.43 o
  10 -12   1       17.62        3.93      9.06 o
  11 -12   1        1.89       -7.07      7.07 o
  -4 -11   1       32.64       20.47     13.02 o
  -3 -11   1       85.87       93.44     35.98 o
  -2 -11   1       20.25       15.25      8.83 o
  -1 -11   1        9.23        6.70      8.45 o
   0 -11   1      121.94      125.25     11.55 o
   1 -11   1      125.93      131.36     11.17 o
   2 -11   1       25.03       21.34      6.75 o
   3 -11   1       18.81        8.97      7.10 o
   4 -11   1      447.40      468.78     16.10 o
   5 -11   1      241.90      233.60     11.91 o
   6 -11   1        1.11       -5.47      6.32 o
   7 -11   1       83.26       71.76      8.30 o
   8 -11   1      194.44      185.35     11.81 o
   9 -11   1       47.95       22.25      7.68 o
  10 -11   1        7.37        3.99      6.71 o
  11 -11   1       38.86       51.82     11.91 o
  -5 -10   1       11.20       10.98      8.81 o
  -4 -10   1      128.21      123.19     17.94 o
  -3 -10   1      102.44      115.10     16.34 o
  -2 -10   1       39.06       38.15      9.37 o
  -1 -10   1      423.13      456.23     36.42 o
   0 -10   1      613.92      552.04     19.73 o
   1 -10   1      189.61      157.80      8.68 o
   2 -10   1      171.27      135.72      7.20 o
   3 -10   1      254.05      249.52      9.05 o
   4 -10   1      146.89      156.01      6.12 o
   5 -10   1       74.17       66.42      6.50 o
   6 -10   1      162.13      139.20      9.47 o
   7 -10   1      321.61      294.72     11.78 o
   8 -10   1       66.11       67.36      7.19 o
   9 -10   1       11.37       18.55      6.58 o
  10 -10   1       72.01       99.22      8.07 o
  11 -10   1       23.73        9.75      9.07 o
  12 -10   1        0.02        4.06      7.84 o
  -6  -9   1        9.04       41.15     19.25 o
  -5  -9   1       83.14       76.09      8.77 o
  -4  -9   1      110.91      115.73     12.22 o
  -3  -9   1        0.18       -4.62      6.20 o
  -2  -9   1      308.15      309.20     13.30 o
  -1  -9   1      755.25      723.29     19.16 o
   0  -9   1       47.49       30.09      5.56 o
   1  -9   1      590.44      463.26     13.05 o
   2  -9   1     2566.42     2646.13     29.16 o
   3  -9   1     1405.07     1649.51     21.23 o
   4  -9   1      191.32      207.00      6.83 o
   5  -9   1      907.04      979.86     15.49 o
   6  -9   1      340.93      318.76     14.66 o
   7  -9   1       68.11       64.37      5.84 o
   8  -9   1        5.57       -0.54      4.79 o
   9  -9   1       80.25      101.64      7.64 o
  10  -9   1       61.52       60.54      6.20 o
  11  -9   1        8.02       -0.36      6.85 o
  12  -9   1        3.19       -4.46      6.27 o
  -7  -8   1        5.21      -13.71     27.52 o
  -6  -8   1       58.67       56.06     13.08 o
  -5  -8   1       97.59       95.51      8.91 o
  -4  -8   1        2.20        7.69      6.86 o
  -3  -8   1      218.87      214.36     10.22 o
  -2  -8   1      651.66      706.77     16.67 o
  -1  -8   1      411.16      362.45      9.51 o
   0  -8   1       11.14       12.48      3.66 o
   1  -8   1     1337.90     1311.11     16.76 o
   2  -8   1     1635.53     1790.19     20.78 o
   3  -8   1      299.27      310.77      8.23 o
   4  -8   1      146.24      173.36      5.63 o
   5  -8   1     1153.00     1209.45     15.79 o
   6  -8   1      320.90      305.97      9.39 o
   7  -8   1       18.46        5.45      3.81 o
   8  -8   1      122.92      125.78      6.64 o
   9  -8   1       96.26      104.62      6.65 o
  10  -8   1        2.71        1.97      5.99 o
  11  -8   1       10.19       14.38      5.62 o
  -8  -7   1        3.50       30.37     12.36 o
  -7  -7   1       23.46       17.46     11.35 o
  -6  -7   1       78.77       68.01     12.95 o
  -5  -7   1       12.85       19.06      5.91 o
  -4  -7   1      148.89      141.09      7.80 o
  -3  -7   1      657.46      692.83     17.04 o
  -2  -7   1      939.57      852.73     14.04 o
  -1  -7   1        5.17        7.92      3.75 o
   0  -7   1     1452.48     1361.22     16.47 o
   1  -7   1     1957.61     2096.20     23.26 o
   2  -7   1       87.54       74.47      3.51 o
   3  -7   1     2288.89     2245.26     23.64 o
   4  -7   1     2099.49     2021.76     23.00 o
   5  -7   1      355.42      399.57      8.09 o
   6  -7   1       80.56       78.54      4.30 o
   7  -7   1      397.87      385.10      8.80 o
   8  -7   1      134.79      145.34      5.36 o
   9  -7   1       35.62       25.86      3.12 o
  -9  -6   1        2.35       48.89     18.21 o
  -8  -6   1       54.00       59.63     10.83 o
  -7  -6   1       69.40       58.55     19.97 o
  -6  -6   1       10.28        9.77      8.26 o
  -5  -6   1       93.33       89.28      4.70 o
  -4  -6   1      535.77      519.36     10.51 o
  -3  -6   1      139.38      140.47      5.40 o
  -2  -6   1        2.87        0.43      2.73 o
  -1  -6   1      433.48      365.98      7.48 o
   0  -6   1     3123.75     3045.59     29.44 o
   1  -6   1      181.61      246.77      5.32 o
   2  -6   1     2047.97     1952.19     18.63 o
   3  -6   1     2497.70     2327.87     23.77 o
   4  -6   1       20.70       46.74      2.81 o
   5  -6   1      124.24      101.73      3.82 o
   6  -6   1      772.16      729.57     12.23 o
   7  -6   1     1081.41      951.02     14.32 o
   8  -6   1       40.85       33.00      2.84 o
  -9  -5   1        8.55       -2.12      8.89 o
  -8  -5   1       48.93       40.21      9.61 o
  -7  -5   1       11.45       18.17      8.54 o
  -6  -5   1      132.43      116.06      7.97 o
  -5  -5   1      400.78      394.12      7.65 o
  -4  -5   1      363.96      337.82      8.22 o
  -3  -5   1      109.53      102.31      5.13 o
  -2  -5   1     2297.55     2172.56     24.66 o
  -1  -5   1     2440.05     2057.25     21.93 o
   0  -5   1      156.98      173.03      4.83 o
   1  -5   1      739.92      670.17      8.32 o
   2  -5   1     2656.17     2947.63     24.77 o
   3  -5   1     5155.56     5699.41     55.62 o
   4  -5   1       26.57       -1.03      1.52 o
   5  -5   1     1836.82     1917.38     21.59 o
   6  -5   1     1563.97     1283.50     15.89 o
   7  -5   1      276.43      263.95      5.73 o
   8  -5   1      141.87       99.48      8.37 o
 -10  -4   1        9.64       18.29     11.79 o
  -9  -4   1       18.47       15.77     10.59 o
  -8  -4   1       12.43        1.29      7.48 o
  -7  -4   1       51.34       49.20      7.66 o
  -6  -4   1      431.64      476.45     12.90 o
  -5  -4   1      188.29      192.14      6.61 o
  -4  -4   1       67.68       64.34      3.55 o
  -3  -4   1     1574.80     1621.04     19.43 o
  -2  -4   1     2975.49     3075.36     30.56 o
  -1  -4   1     1460.78     1381.97     15.36 o
   0  -4   1      533.84      453.70      6.16 o
   1  -4   1     4377.96     4617.97     39.00 o
   2  -4   1     9219.76     9395.09     70.33 o
   3  -4   1     2533.45     2904.34     24.61 o
   4  -4   1     1119.53      908.88     11.90 o
   5  -4   1     3742.73     4018.98     63.67 o
   6  -4   1     1387.13     1380.13     43.05 o
   7  -4   1       15.45       -2.39      4.00 o
  11  -4   1       12.10        5.39      4.63 o
  12  -4   1        5.73       -1.78      6.50 o
 -10  -3   1       20.73       27.08      8.81 o
  -9  -3   1        2.10        1.12      6.39 o
  -8  -3   1       24.54       30.18      6.87 o
  -7  -3   1      362.88      401.90     13.09 o
  -6  -3   1      428.96      398.02     15.88 o
  -5  -3   1       51.84       57.03      4.09 o
  -4  -3   1      785.72      736.75     13.95 o
  -3  -3   1     1043.17     1039.67     11.41 o
  -2  -3   1      861.18      957.57     11.36 o
  -1  -3   1      919.37      950.75     10.36 o
   0  -3   1     4488.21     3808.22     30.90 o
   1  -3   1     6052.47     7166.65     55.99 o
   2  -3   1     2291.98     2758.31     22.06 o
   3  -3   1      795.95      744.86      7.78 o
   4  -3   1     1415.50     1647.21     27.62 o
   5  -3   1      684.36      791.50     25.50 o
   6  -3   1        0.19       -0.66      2.70 o
   7  -3   1      620.49      555.29     10.45 o
   8  -3   1      392.14      375.73      8.48 o
   9  -3   1       11.56        6.26      3.54 o
  10  -3   1       47.80       50.51      4.99 o
  11  -3   1       83.72       77.12      6.56 o
  12  -3   1        3.77        5.98      5.54 o
 -11  -2   1       12.50       40.97     11.38 o
 -10  -2   1        7.89        3.50      6.61 o
  -9  -2   1       23.10       31.84      6.71 o
  -8  -2   1      183.65      185.59     10.93 o
  -7  -2   1      292.51      304.32     10.44 o
  -6  -2   1        0.68       -2.62      2.62 o
  -5  -2   1     1100.98      993.08     21.31 o
  -4  -2   1     3009.85     2834.56     52.26 o
  -3  -2   1     1787.96     1901.96     17.82 o
  -2  -2   1        1.78       10.67      1.59 o
  -1  -2   1       17.27        8.31      1.36 o
   0  -2   1    11779.75    12668.81    102.14 o
   1  -2   1     9913.05    12258.53     87.80 o
   2  -2   1    17064.64    18655.14    172.66 o
   3  -2   1     5058.93     5262.57     73.58 o
   4  -2   1     1364.14     1528.34     25.54 o
   5  -2   1       36.66       75.35      4.22 o
   6  -2   1      854.45      772.10     17.91 o
   7  -2   1      913.69      845.73     13.97 o
   8  -2   1       25.35       30.86      4.04 o
   9  -2   1       88.75       74.68     10.30 o
  10  -2   1       35.62       28.23      6.13 o
  11  -2   1       16.94       12.40      4.92 o
  12  -2   1        0.10        1.78      9.07 o
 -11  -1   1        3.08        3.86     11.93 o
 -10  -1   1        2.51        2.86      5.87 o
  -9  -1   1       66.05       81.21      9.19 o
  -8  -1   1      192.77      186.03     11.02 o
  -7  -1   1       95.19       86.87      5.11 o
  -6  -1   1      375.40      410.35      7.44 o
  -5  -1   1     1612.59     1539.77     19.77 o
  -4  -1   1     1105.74      908.75     12.57 o
  -3  -1   1        3.55        9.90      2.03 o
  -2  -1   1    19774.96    21069.08    199.05 o
  -1  -1   1      448.56      361.76      4.12 o
   1  -1   1     3593.06     4502.63     58.16 o
   2  -1   1    17457.95    15812.24    203.87 o
   3  -1   1       18.66        8.18      2.21 o
   4  -1   1      364.17      245.18      5.37 o
   5  -1   1      596.40      478.53     11.29 o
   6  -1   1     1013.52     1039.96     16.93 o
   7  -1   1      159.55      146.97      5.86 o
   8  -1   1       41.71       35.28      4.48 o
   9  -1   1      194.25      173.76      8.86 o
  10  -1   1       54.36       61.41      6.14 o
  11  -1   1        0.81       -3.02      6.69 o
  12  -1   1        4.91       -4.41      6.97 o
 -11   0   1        4.75       13.05      7.73 o
 -10   0   1       39.83       35.71      5.20 o
  -9   0   1       70.65       45.54      7.01 o
  -8   0   1        4.12       -1.72      5.01 o
  -7   0   1      150.97      184.73      6.17 o
  -6   0   1     1143.05     1140.77     19.05 o
  -5   0   1     1491.02     1085.32     20.12 o
  -4   0   1      114.20      185.61      4.68 o
  -3   0   1     5557.88     4891.79     60.52 o
  -2   0   1    14770.63    15984.76    198.94 o
  -1   0   1     8518.63     8998.05    195.91 o
   1   0   1    15130.24    15137.14    150.14 o
   2   0   1      297.99      498.92      5.14 o
   3   0   1     1996.67     1714.29     18.78 o
   4   0   1     1990.29     2345.44     27.33 o
   5   0   1      769.92      673.43      8.87 o
   6   0   1      306.23      302.75      6.33 o
   7   0   1        1.20        2.16      4.14 o
   8   0   1      171.49      162.94      8.68 o
   9   0   1       90.16       81.10      6.75 o
  10   0   1        0.94       -5.72      5.72 o
  11   0   1        5.51        4.81      7.48 o
 -12   1   1        0.01       -0.19      6.53 o
 -11   1   1       13.77       14.28      4.67 o
 -10   1   1       37.72       35.41      4.60 o
  -9   1   1       56.52       50.45      6.13 o
  -8   1   1       30.37       36.41      4.16 o
  -7   1   1      907.26      824.67     16.58 o
  -6   1   1      625.05      530.97     13.65 o
  -5   1   1       94.43      151.13      8.60 o
  -4   1   1     1455.58     1446.43     41.98 o
  -3   1   1     1099.67     1314.39     28.04 o
  -2   1   1      502.04      522.20      9.29 o
  -1   1   1     1164.36     1406.51     12.56 o
   0   1   1     8479.23     9257.56    168.50 o
   1   1   1     5790.90     6761.00     52.54 o
   2   1   1      132.74      183.91      3.15 o
   3   1   1     3175.91     3899.21     54.21 o
   4   1   1     2627.27     2714.61     32.05 o
   5   1   1      221.75      164.02      4.73 o
   6   1   1      325.88      294.96      6.52 o
   7   1   1      430.36      399.82     10.34 o
   8   1   1      112.47      125.51      7.99 o
   9   1   1        8.09        6.26      5.95 o
  10   1   1       13.91       17.73      7.09 o
  11   1   1       15.32       19.61      9.25 o
 -12   2   1       11.06       12.22      6.28 o
 -11   2   1       35.79       28.92      4.15 o
 -10   2   1        6.27        6.76      3.95 o
  -9   2   1       33.17       34.62      3.45 o
  -8   2   1      302.44      301.95      7.01 o
  -7   2   1      375.57      298.64      7.56 o
  -6   2   1        0.76        2.71      2.32 o
  -5   2   1     1787.44     1774.58     50.88 o
  -4   2   1     2736.16     2922.30     58.97 o
  -3   2   1      430.39      462.71      7.79 o
  -2   2   1      567.90      465.79      4.72 o
  -1   2   1     9076.60     9569.79     68.61 o
   0   2   1     9663.66    10793.35     86.80 o
   1   2   1      256.51      255.81      4.12 o
   2   2   1     2223.92     2232.20     22.09 o
   3   2   1     3399.62     3884.08     36.59 o
   4   2   1      275.74      272.65      6.24 o
   5   2   1        0.18       -3.06      3.06 o
   6   2   1      446.14      414.96     12.37 o
   7   2   1      443.74      461.04     19.66 o
   8   2   1        4.25        3.34      6.85 o
   9   2   1       29.34       33.84      7.17 o
  10   2   1       23.95       24.67      8.27 o
 -12   3   1       13.61       10.65      6.46 o
 -11   3   1        4.12        3.79      3.64 o
 -10   3   1       43.56       35.79      7.28 o
  -9   3   1      156.91      133.69      9.15 o
  -8   3   1      175.87      187.02      7.13 o
  -7   3   1       63.01       58.41      7.42 o
  -6   3   1      816.42      795.38     28.55 o
  -5   3   1      682.80      682.70     10.84 o
  -4   3   1      217.97      138.54      4.14 o
  -3   3   1     1192.15     1326.88     12.34 o
  -2   3   1     4731.27     5073.38     38.57 o
  -1   3   1     3269.69     3821.37     29.74 o
   0   3   1      357.33      385.49      5.01 o
   1   3   1      898.62      541.36      6.99 o
   2   3   1     3632.57     4077.02     38.61 o
   3   3   1     2467.06     2867.80     27.12 o
   4   3   1       15.42       27.54      2.56 o
   5   3   1      706.04      686.48     11.15 o
   6   3   1      382.15      374.43      9.00 o
   7   3   1       23.07       18.25      6.71 o
   8   3   1       24.51       38.16      7.62 o
   9   3   1       27.92       25.59      8.39 o
  10   3   1        7.13       -9.28     12.19 o
 -12   4   1        3.22       12.67      6.14 o
  -8   4   1       33.20       38.79      7.28 o
  -7   4   1      577.85      602.82     25.15 o
  -6   4   1     2891.48     2779.70     39.27 o
  -5   4   1      715.97      642.98      9.02 o
  -4   4   1      644.43      704.01      9.26 o
  -3   4   1     2814.39     3201.47     30.18 o
  -2   4   1     2485.46     2598.99     21.89 o
  -1   4   1     1484.96     1393.40     13.81 o
   0   4   1      775.75      798.43      9.79 o
   1   4   1     6331.72     6756.00     59.41 o
   2   4   1     1741.56     2031.24     19.66 o
   3   4   1        2.67       -0.31      2.45 o
   4   4   1      786.04      808.37     17.38 o
   5   4   1      474.79      453.72     10.15 o
   6   4   1       37.70       44.26      6.01 o
   7   4   1       32.46       24.14      7.42 o
   8   4   1       68.20       75.94      9.98 o
   9   4   1        9.64        2.84      8.35 o
  10   4   1        0.12       16.74     12.87 o
  -8   5   1      188.94      158.16     10.63 o
  -7   5   1      994.51      917.57     12.16 o
  -6   5   1      788.06      762.94     10.94 o
  -5   5   1        0.15        2.06      2.09 o
  -4   5   1      911.46      993.86     11.33 o
  -3   5   1     4648.85     4614.29     41.03 o
  -2   5   1     1613.95     1354.72     13.66 o
  -1   5   1       46.67       32.27      2.59 o
   0   5   1      809.71      728.75     10.84 o
   1   5   1     1424.41     1614.42     18.48 o
   2   5   1       42.44       51.04      3.37 o
   3   5   1      672.11      667.43     10.64 o
   4   5   1     1089.39     1102.54     16.23 o
   5   5   1       77.35       94.43      4.82 o
   6   5   1      107.81      114.10     10.48 o
   7   5   1      157.39      160.78     12.20 o
   8   5   1       23.62       36.11      9.57 o
   9   5   1        1.79       -0.24     16.46 o
  -9   6   1       40.26       37.42      3.90 o
  -8   6   1      211.59      193.32      5.13 o
  -7   6   1      329.04      298.61      6.67 o
  -6   6   1        0.11        3.94      2.73 o
  -5   6   1     1136.38     1184.07     15.36 o
  -4   6   1     1477.22     1474.98     17.45 o
  -3   6   1      340.65      260.79      5.32 o
  -2   6   1      781.30      917.85     11.38 o
  -1   6   1     3712.13     3739.54     37.22 o
   0   6   1      744.27      870.03     12.24 o
   1   6   1      216.04      221.74      6.22 o
   2   6   1      695.88      638.08     14.34 o
   3   6   1      768.77      786.76     14.25 o
   4   6   1      110.40      135.17      6.79 o
   5   6   1       10.51        2.33      4.42 o
   6   6   1       94.81       94.72     10.84 o
   7   6   1      104.30      144.96     27.49 o
   8   6   1        2.81       -1.32     10.93 o
 -10   7   1       23.79       29.73      8.75 o
  -9   7   1      149.36      131.60      6.00 o
  -8   7   1      111.45      116.63      4.77 o
  -7   7   1        7.73        7.60      3.32 o
  -6   7   1      456.05      507.44      9.06 o
  -5   7   1      496.94      506.39      8.14 o
  -4   7   1      123.72      100.61      4.16 o
  -3   7   1      294.98      376.42      7.44 o
  -2   7   1     2647.27     2569.49     29.09 o
  -1   7   1     1510.43     1608.00     20.43 o
   0   7   1        2.73        0.47      3.08 o
   1   7   1      509.55      565.06     12.69 o
   2   7   1      335.84      313.40      8.30 o
   3   7   1       82.30       88.77      6.78 o
   4   7   1       34.59       23.37      7.60 o
   5   7   1      186.08      199.42     11.32 o
   6   7   1       57.09       74.88     13.44 o
   7   7   1        3.56        1.66     10.68 o
   8   7   1        1.26      -11.60     11.60 o
 -12   8   1        0.48        8.92      8.52 o
 -11   8   1        3.91       -0.32      9.24 o
 -10   8   1       55.11       51.09      6.08 o
  -9   8   1       82.63       90.71      6.11 o
  -8   8   1        3.12       -2.58      4.41 o
  -7   8   1      264.48      285.15     10.87 o
  -6   8   1     1749.07     1753.40     30.85 o
  -5   8   1      394.91      362.88      8.88 o
  -4   8   1      683.74      733.82     12.24 o
  -3   8   1     2225.76     2200.33     26.01 o
  -2   8   1     2027.08     2004.79     24.54 o
  -1   8   1       30.56       28.45      4.37 o
   0   8   1     1419.52     1515.33     19.62 o
   1   8   1     1217.10     1127.43     19.95 o
   2   8   1      379.90      341.52     17.66 o
   3   8   1        1.76       -4.66      6.09 o
   4   8   1       75.46       92.99      9.26 o
   5   8   1      109.82      128.18      9.61 o
   6   8   1       12.93       12.91     11.63 o
   7   8   1       11.71       10.82     18.01 o
 -12   9   1        2.52        6.07     10.68 o
 -11   9   1       31.09       26.85     12.11 o
 -10   9   1       65.29       58.12      8.14 o
  -9   9   1        6.48        8.10      5.27 o
  -8   9   1      125.94      131.98      8.18 o
  -7   9   1      203.77      202.33      9.67 o
  -6   9   1      189.92      150.66      9.01 o
  -5   9   1        8.49       14.05      4.23 o
  -4   9   1      646.27      606.39     13.39 o
  -3   9   1      841.27      844.83     15.71 o
  -2   9   1       49.76       71.12      6.26 o
  -1   9   1      387.54      395.57     11.29 o
   0   9   1      571.14      521.53     14.64 o
   1   9   1       88.28       89.88      7.58 o
   2   9   1       21.50        3.40      6.58 o
   3   9   1      149.04      155.77     11.17 o
   4   9   1       83.26       94.08     19.41 o
   5   9   1        2.01       -1.22      8.30 o
   6   9   1       12.00       41.01     20.52 o
 -11  10   1       26.83       20.62      7.36 o
 -10  10   1        1.09       -6.81      6.81 o
  -9  10   1      104.30       80.30      7.74 o
  -8  10   1      224.08      228.90     10.78 o
  -7  10   1       39.74       54.48      7.40 o
  -6  10   1      100.14      119.93      9.12 o
  -5  10   1      131.58      122.03     10.14 o
  -4  10   1      139.91      105.06      6.54 o
  -3  10   1      182.39      207.75     10.91 o
  -2  10   1       10.01        5.45      5.32 o
  -1  10   1      292.30      323.37     13.60 o
   0  10   1      260.39      252.39     12.27 o
   1  10   1        5.62       -1.73      9.33 o
   2  10   1      180.57      166.20     13.24 o
   3  10   1      183.92      158.63     14.88 o
   4  10   1       20.44       10.16     12.12 o
   5  10   1        7.08       -2.08     10.86 o
 -11  11   1        0.52       -7.42      7.42 o
 -10  11   1       14.26       13.89      8.91 o
  -9  11   1       55.85       74.10      9.59 o
  -8  11   1       22.87       38.00      8.76 o
  -7  11   1        7.45        1.87      7.33 o
  -6  11   1      124.99      129.80     11.68 o
  -5  11   1      226.13      222.43     13.90 o
  -4  11   1       28.96       28.75      6.20 o
  -3  11   1       71.00       69.07      8.09 o
  -2  11   1      376.60      402.30     19.23 o
  -1  11   1      218.65      208.66     15.94 o
   0  11   1        4.03        0.11      8.09 o
   1  11   1       92.23       96.64     11.94 o
   2  11   1       93.89       90.94     11.94 o
   3  11   1       24.73       19.71     12.67 o
   4  11   1        9.30        4.82     13.16 o
 -10  12   1       59.97       80.92     12.47 o
  -9  12   1       43.41       35.08     11.48 o
  -8  12   1        4.76       12.65     11.60 o
  -7  12   1      182.06      174.68     16.91 o
  -6  12   1      222.25      247.68     18.63 o
  -5  12   1       23.96       16.16     11.19 o
  -4  12   1       86.08       74.09      9.94 o
  -3  12   1      233.17      206.33     23.12 o
  -2  12   1      122.26      127.61     14.40 o
  -1  12   1        6.19       24.30      9.18 o
   0  12   1       70.65       74.48     11.51 o
   1  12   1      100.63      107.31     12.88 o
   2  12   1       10.82       30.67     13.36 o
  -9  13   1        0.42       12.94     11.39 o
  -8  13   1       37.65       33.47     12.72 o
  -7  13   1       62.36       80.62     14.91 o
  -6  13   1       28.43       23.19     15.83 o
  -5  13   1        1.98      -10.24     13.93 o
  -4  13   1      145.28      177.80     13.19 o
  -3  13   1      178.54      201.51     15.98 o
  -2  13   1        2.14        4.25     10.61 o
  -1  13   1       65.71       78.69     14.01 o
   0  13   1       84.36      110.95     18.32 o
   1  13   1       20.14       18.33     11.02 o
  -8  14   1       43.63       32.75     16.55 o
  -7  14   1       27.92       42.79     18.33 o
  -6  14   1       14.54      -11.71     15.71 o
  -5  14   1       80.66       54.70     20.63 o
  -4  14   1       34.51       31.98     17.61 o
  -3  14   1        0.25       15.54     10.96 o
  -2  14   1       45.96       50.36     13.67 o
  -1  14   1       55.73       42.43     13.89 o
   2 -15   2       53.72       80.45     15.04 o
   3 -15   2       39.49       70.25     24.20 o
   4 -15   2        9.62       11.67      9.67 o
   5 -15   2       75.81       70.87     21.64 o
   6 -15   2       22.24       18.07     17.15 o
   7 -15   2        0.03      -13.15     13.15 o
   0 -14   2       46.06       39.05     13.72 o
   1 -14   2       96.21      115.20     17.09 o
   2 -14   2       24.25       20.06     11.85 o
   3 -14   2        7.02        0.98      9.87 o
   4 -14   2       79.30       83.51     11.13 o
   5 -14   2       92.19      117.46     22.04 o
   6 -14   2        2.78        6.04     15.05 o
   7 -14   2       38.62       39.62     13.18 o
   8 -14   2       34.67       21.71     12.99 o
   9 -14   2        6.39       10.96     10.89 o
  -2 -13   2        0.37       18.37     13.21 o
  -1 -13   2       36.68       24.02     15.56 o
   0 -13   2      117.96      102.68     12.55 o
   1 -13   2      103.94      110.89     15.52 o
   2 -13   2        0.08       10.58     10.02 o
   3 -13   2      160.80      187.58     15.15 o
   4 -13   2      307.32      353.65     16.94 o
   5 -13   2       54.47       52.17     17.73 o
   6 -13   2       51.81       68.46     13.35 o
   7 -13   2      166.89      175.43     20.29 o
   8 -13   2       92.23      107.51     18.57 o
   9 -13   2        0.00      -13.06     13.06 o
  10 -13   2       32.21       68.51     12.17 o
  -3 -12   2       14.79       23.02     22.24 o
  -2 -12   2       18.84        3.35     13.80 o
  -1 -12   2      142.34      147.64     13.51 o
   0 -12   2      104.13      114.56     12.05 o
   1 -12   2        5.06       -7.32      7.32 o
   2 -12   2      188.61      215.73     13.46 o
   3 -12   2      465.96      489.46     21.42 o
   4 -12   2      126.42      118.28     11.01 o
   5 -12   2        4.46        7.21     10.44 o
   6 -12   2      191.50      188.45     38.60 o
   7 -12   2      120.49      112.11     11.13 o
   8 -12   2        0.36        5.41      7.81 o
   9 -12   2       35.06       49.95      9.23 o
  10 -12   2       38.36       49.45      8.77 o
  11 -12   2        0.91       -6.92      6.92 o
  -5 -11   2       33.35       50.44     11.50 o
  -4 -11   2        2.01        5.28      9.35 o
  -3 -11   2       49.36       50.93     18.65 o
  -2 -11   2      136.41      161.65     13.56 o
  -1 -11   2       87.94       92.71     11.01 o
   0 -11   2       10.18        6.24      7.64 o
   1 -11   2      134.48      124.83     10.87 o
   2 -11   2      211.74      178.84     11.85 o
   3 -11   2      276.85      291.31     12.31 o
   4 -11   2       39.67       27.42      6.82 o
   5 -11   2      456.13      524.03     19.79 o
   6 -11   2      219.40      220.27     11.19 o
   7 -11   2       12.12        6.18      7.62 o
   8 -11   2       76.25       83.11      9.59 o
   9 -11   2      113.24      127.95     17.04 o
  10 -11   2       19.34       13.61      6.82 o
  11 -11   2        1.76        1.77      6.04 o
  -6 -10   2       28.22       18.21     18.96 o
  -5 -10   2       17.00       24.84     12.72 o
  -4 -10   2       14.26       24.52     11.97 o
  -3 -10   2      214.18      196.28     14.04 o
  -2 -10   2      152.19      142.58     12.08 o
  -1 -10   2        0.04       -7.86      7.86 o
   0 -10   2      150.02      124.04      9.45 o
   1 -10   2      196.19      181.78      8.94 o
   2 -10   2        7.57        7.04      4.72 o
   3 -10   2       64.63       36.91      5.10 o
   4 -10   2      145.11      148.48      7.23 o
   5 -10   2      421.88      478.69     13.05 o
   6 -10   2       39.09       23.44      6.46 o
   7 -10   2      105.08      120.03      7.50 o
   8 -10   2      201.92      178.77     11.50 o
   9 -10   2       90.37       91.85      9.39 o
  10 -10   2        1.93        0.28      5.74 o
  11 -10   2       43.35       45.67      8.15 o
  12 -10   2       17.31        6.11     17.25 o
  -7  -9   2       13.39       14.91     17.61 o
  -6  -9   2       11.31       -1.81     14.68 o
  -5  -9   2        2.08       -0.12      6.73 o
  -4  -9   2      136.04      116.29     12.00 o
  -3  -9   2      198.14      171.36     10.83 o
  -2  -9   2        0.06       -6.23      6.23 o
  -1  -9   2      542.14      574.35     15.27 o
   0  -9   2     1663.36     1754.73     22.97 o
   1  -9   2      894.76      794.44     16.23 o
   2  -9   2      112.53      109.10      5.75 o
   3  -9   2     2466.42     2410.85     28.14 o
   4  -9   2     1112.83     1092.81     15.83 o
   5  -9   2       11.77        3.99      3.21 o
   6  -9   2      296.67      304.04     10.15 o
   7  -9   2      486.34      488.90     15.31 o
   8  -9   2      174.57      151.49      8.86 o
   9  -9   2        1.42        0.27      5.06 o
  10  -9   2       28.91       31.24      7.85 o
  11  -9   2       47.22       54.89      9.38 o
  12  -9   2        6.01       10.67      6.40 o
  -7  -8   2       11.70       21.46     12.09 o
  -6  -8   2        5.04       -0.91     11.02 o
  -5  -8   2      111.92       98.45     12.94 o
  -4  -8   2      366.11      387.33     13.01 o
  -3  -8   2       36.57       38.01      6.59 o
  -2  -8   2      363.60      360.27     10.34 o
  -1  -8   2      947.95     1049.52     14.34 o
   0  -8   2      788.05      606.16     10.04 o
   1  -8   2       67.51       84.17      4.76 o
   2  -8   2     1350.30     1217.40     15.56 o
   3  -8   2     1419.48     1550.50     21.09 o
   4  -8   2      300.93      263.48      6.92 o
   5  -8   2      410.25      353.57      8.89 o
   6  -8   2      511.20      545.99      9.83 o
   7  -8   2      243.51      255.88      7.55 o
   8  -8   2        5.21        1.77      4.61 o
   9  -8   2      142.03      163.95      7.64 o
  10  -8   2       80.57       74.40      7.34 o
  11  -8   2        5.79       -5.42      5.42 o
  -8  -7   2        1.36       -0.62     11.01 o
  -7  -7   2        0.77       -3.58     12.63 o
  -6  -7   2       49.69       40.99      9.80 o
  -5  -7   2      179.85      211.69      9.40 o
  -4  -7   2       60.82       49.07      5.57 o
  -3  -7   2      156.84      165.52      7.26 o
  -2  -7   2     1249.63     1197.07     17.08 o
  -1  -7   2      894.41      812.84     12.22 o
   0  -7   2       13.75        0.89      3.11 o
   1  -7   2     2212.47     1894.13     20.90 o
   2  -7   2     2853.18     2862.94     26.42 o
   3  -7   2      253.91      282.09      6.04 o
   4  -7   2       94.81       68.93      4.15 o
   5  -7   2      942.79      952.10     13.53 o
   6  -7   2      213.61      252.57      6.28 o
   7  -7   2        8.26       -1.64      3.06 o
   8  -7   2       51.09       49.05      3.53 o
   9  -7   2      171.23      153.04      4.91 o
  10  -7   2       26.17       21.08      6.09 o
  -9  -6   2       10.81       -9.90     13.81 o
  -8  -6   2        3.98       -0.22      9.01 o
  -7  -6   2       66.26       71.39     10.18 o
  -6  -6   2      145.45      154.62     12.56 o
  -5  -6   2       36.11       65.10      5.57 o
  -4  -6   2      228.19      239.80      7.13 o
  -3  -6   2      672.87      661.28     11.55 o
  -2  -6   2      491.49      448.34     10.25 o
  -1  -6   2       27.44        8.79      2.95 o
   0  -6   2     1007.00     1005.59     12.91 o
   1  -6   2     2743.83     2539.74     25.74 o
   2  -6   2       23.95       35.10      3.39 o
   3  -6   2      304.51      304.54      6.98 o
   4  -6   2      941.60      781.83      9.71 o
   5  -6   2     1149.84     1194.04     14.00 o
   6  -6   2        0.65        5.96      3.64 o
   7  -6   2      135.43      109.10      4.08 o
   8  -6   2      213.05      186.57      4.80 o
   9  -6   2      110.84      108.77      8.09 o
  -9  -5   2        0.05       -8.58      8.58 o
  -8  -5   2       49.89       45.59      9.55 o
  -7  -5   2      155.36      147.39     14.57 o
  -6  -5   2      129.93      158.58     11.07 o
  -5  -5   2      166.74      133.75      5.28 o
  -4  -5   2     1667.71     1707.06     24.47 o
  -3  -5   2      906.18      904.75     13.10 o
  -2  -5   2       26.06       22.40      3.03 o
  -1  -5   2      550.04      596.74      8.42 o
   0  -5   2     4429.38     4557.49     43.39 o
   1  -5   2     3298.56     3364.32     30.99 o
   2  -5   2      968.15      924.28      9.46 o
   3  -5   2     6786.68     6800.77     61.68 o
   4  -5   2     4197.89     4304.20     39.57 o
   5  -5   2        1.03       -0.84      1.88 o
   6  -5   2     1294.91     1145.54     15.64 o
   7  -5   2      833.33      817.53     14.86 o
   8  -5   2      124.89      142.96      8.34 o
  11  -5   2       33.41       19.68      8.17 o
  12  -5   2        2.28       -7.25      8.86 o
 -10  -4   2        0.04       -9.28     10.89 o
  -9  -4   2       20.32       29.86      8.67 o
  -8  -4   2       95.22      111.32     10.91 o
  -7  -4   2       32.18       33.45      8.74 o
  -6  -4   2       26.64       17.91      5.15 o
  -5  -4   2      668.42      732.29     12.77 o
  -4  -4   2     1316.33     1298.71     15.11 o
  -3  -4   2      106.34      113.72      4.05 o
  -2  -4   2      686.44      722.55      9.25 o
  -1  -4   2     6217.79     6898.93     60.15 o
   0  -4   2     8017.26     7412.16     61.17 o
   1  -4   2       77.60       43.01      2.17 o
   2  -4   2     7049.08     6217.42     51.06 o
   3  -4   2     6070.59     6315.46     51.65 o
   4  -4   2      597.41      823.02      8.79 o
   5  -4   2     1168.01      996.71     12.43 o
   6  -4   2     1994.95     1905.89     31.16 o
   7  -4   2      266.07      295.04      6.79 o
   8  -4   2       24.92       25.71      3.54 o
   9  -4   2      249.35      222.42      7.24 o
  10  -4   2       55.01       35.25      8.95 o
  11  -4   2        1.52        0.84      5.21 o
  12  -4   2        0.83      -10.30     10.30 o
 -10  -3   2       12.62        9.03      9.03 o
  -9  -3   2       42.03       71.57      8.30 o
  -8  -3   2       21.48        7.46      7.75 o
  -7  -3   2       10.55        1.10      5.89 o
  -6  -3   2      200.34      204.54      7.69 o
  -5  -3   2      741.36      700.68     11.69 o
  -4  -3   2        4.26       -2.49      2.49 o
  -3  -3   2     1383.66     1473.20     15.67 o
  -2  -3   2     1225.82     1316.31     12.81 o
  -1  -3   2     1885.94     1763.10     17.83 o
   0  -3   2      212.89      190.04      3.46 o
   1  -3   2       64.87       21.78      1.44 o
   2  -3   2     1843.46     2097.88     17.90 o
   3  -3   2       21.23       17.56      1.76 o
   4  -3   2     1595.80     1437.20     18.65 o
   5  -3   2     1539.83     1322.58     24.85 o
   6  -3   2     1101.37     1094.33     18.97 o
   7  -3   2        0.13       -0.40      2.09 o
   8  -3   2      200.26      199.99      6.15 o
   9  -3   2      242.14      232.70      8.31 o
  10  -3   2       53.27       49.09      5.25 o
  11  -3   2        8.83        5.11      4.67 o
  12  -3   2       15.19        2.90      8.75 o
 -11  -2   2        5.55       -5.22      9.65 o
 -10  -2   2       25.57       18.98      6.90 o
  -9  -2   2       31.24       27.57      7.81 o
  -8  -2   2       22.84       22.49      7.16 o
  -7  -2   2      388.88      389.21     11.75 o
  -6  -2   2      248.20      253.62      7.21 o
  -5  -2   2       76.27       64.03      4.21 o
  -4  -2   2      623.61      765.72     12.96 o
  -3  -2   2     1292.49     1430.38     15.67 o
  -2  -2   2       44.67       39.85      1.91 o
  -1  -2   2      170.83      161.21      2.98 o
   0  -2   2     4595.75     5615.69     47.87 o
   1  -2   2    16812.84    19918.66    160.27 o
   2  -2   2    13452.90    13099.88    112.54 o
   3  -2   2      348.17      239.53      3.93 o
   4  -2   2     4760.58     4821.17     59.30 o
   5  -2   2      798.14      928.47     12.86 o
   6  -2   2        2.75        0.95      2.23 o
   7  -2   2      338.74      320.38      7.99 o
   8  -2   2      331.97      356.61      9.15 o
   9  -2   2       44.37       35.22      6.41 o
  10  -2   2        7.91        7.10      6.09 o
  11  -2   2       20.59       26.41      5.47 o
  12  -2   2        5.42        1.62      8.72 o
 -11  -1   2       12.25       23.23      8.33 o
 -10  -1   2        6.66        6.82      7.10 o
  -9  -1   2        0.01       -0.21      5.33 o
  -8  -1   2       57.87       62.24      6.16 o
  -7  -1   2      513.97      469.64     14.06 o
  -6  -1   2      117.92       86.12      4.56 o
  -5  -1   2      928.21      861.69     13.54 o
  -4  -1   2     6188.27     6671.92     81.45 o
  -3  -1   2     5857.55     5575.80     57.30 o
  -2  -1   2     6361.44     6559.06     49.17 o
  -1  -1   2    26099.43    27637.34    203.86 o
   0  -1   2    11357.39    12057.61    159.75 o
   1  -1   2      718.55      737.54      6.86 o
   2  -1   2    17191.65    17224.18    155.01 o
   3  -1   2     9110.10     9455.03     96.74 o
   4  -1   2     2061.97     2774.46     29.56 o
   5  -1   2       12.81       19.00      2.67 o
   6  -1   2      659.78      600.63     23.20 o
   7  -1   2      595.19      579.39     12.34 o
   8  -1   2       88.96      103.43      7.05 o
   9  -1   2        3.02        3.43      8.27 o
  10  -1   2       48.39       51.52      7.15 o
  11  -1   2       15.56       19.92      6.16 o
 -11   0   2        7.80        6.42      5.85 o
 -10   0   2        5.97       11.73      5.50 o
  -9   0   2      120.56      120.10      7.02 o
  -8   0   2      266.91      280.10      9.23 o
  -7   0   2      128.90      109.01      4.95 o
  -6   0   2      209.55      191.23      5.90 o
  -5   0   2     2063.37     1796.26     22.89 o
  -4   0   2     2682.32     2687.48     28.61 o
  -3   0   2     1139.13     1411.99     15.63 o
  -2   0   2     1723.07     1861.42     17.46 o
  -1   0   2     3718.89     3934.67     30.84 o
   0   0   2     4349.20     4546.92    124.73 o
   1   0   2      442.27      421.88      4.84 o
   2   0   2     3275.10     3729.41     29.58 o
   3   0   2     2284.17     2656.91     26.54 o
   4   0   2      438.03      447.25     10.04 o
   5   0   2       79.40       84.26      3.48 o
   6   0   2      262.06      227.10      6.00 o
   7   0   2      174.01      204.74      9.59 o
   8   0   2        4.23        4.33      5.69 o
   9   0   2       83.32       83.74      8.07 o
  10   0   2       35.44       29.69      6.74 o
  11   0   2        0.30       -7.22      7.22 o
 -12   1   2        2.82        2.64      6.44 o
 -11   1   2        0.76        2.50      4.60 o
 -10   1   2       47.27       46.08      6.48 o
  -9   1   2       97.46       83.83      5.58 o
  -8   1   2       22.11       27.01      3.58 o
  -7   1   2       80.48       90.85      3.94 o
  -6   1   2      859.25      759.75     14.13 o
  -5   1   2      907.99      819.06     11.51 o
  -4   1   2      123.13      141.05      4.00 o
  -3   1   2     1561.48     1909.77     22.08 o
  -2   1   2       44.13       41.20      1.38 o
  -1   1   2     1140.58     1045.40      9.85 o
   0   1   2    14159.05    15381.27    123.26 o
   1   1   2     3240.29     3923.78     31.31 o
   2   1   2     1772.24     1800.59     16.18 o
   3   1   2      154.51      169.67      3.42 o
   4   1   2      352.17      310.18      6.68 o
   5   1   2     2372.24     2334.09     26.71 o
   6   1   2      429.54      425.93      9.10 o
   7   1   2       39.42       22.68      6.44 o
   8   1   2      151.76      140.06      9.53 o
   9   1   2       58.18       61.94      7.42 o
  10   1   2        3.30        0.60      6.66 o
  11   1   2        3.72       -5.73      9.59 o
 -12   2   2        0.66       -2.92      5.96 o
 -11   2   2       15.42       19.10      4.44 o
 -10   2   2       73.64       75.26      5.11 o
  -9   2   2       83.92       84.16      4.72 o
  -8   2   2       45.87       34.87      2.66 o
  -7   2   2      637.91      591.91      9.10 o
  -6   2   2     1007.02      935.14     20.58 o
  -5   2   2       83.82       60.32      2.95 o
  -4   2   2      479.72      546.20      8.96 o
  -3   2   2     3505.96     3632.86     37.86 o
  -2   2   2      410.85      309.49      4.12 o
  -1   2   2      694.78      684.94      7.12 o
   0   2   2      388.36      447.18      5.36 o
   1   2   2     3387.27     3682.00     31.28 o
   2   2   2      154.08      205.61      4.36 o
   3   2   2     2157.76     1969.84     19.13 o
   4   2   2     1404.65     1365.53     17.57 o
   5   2   2      427.41      443.21      8.72 o
   6   2   2        5.25        0.24      2.66 o
   7   2   2      243.93      247.17     10.61 o
   8   2   2      191.84      192.95     14.63 o
   9   2   2       12.02        7.53      6.97 o
  10   2   2        6.20        7.40      8.26 o
 -12   3   2       12.38       17.39      5.27 o
 -11   3   2       57.92       59.81      5.52 o
 -10   3   2       46.48       48.25      4.76 o
  -9   3   2       18.28       16.13      3.58 o
  -8   3   2      647.33      571.54     11.87 o
  -7   3   2      460.15      408.43      7.86 o
  -6   3   2      167.93      184.68      4.96 o
  -5   3   2     1852.44     1831.00     21.72 o
  -4   3   2     2258.48     2371.94     23.94 o
  -3   3   2      931.55      866.69     10.79 o
  -2   3   2      213.38      264.06      4.40 o
  -1   3   2     5745.71     6344.16     52.81 o
   0   3   2     3878.59     4215.49     33.04 o
   1   3   2     1406.05     1484.24     15.21 o
   2   3   2      685.85      613.57      8.34 o
   3   3   2     2921.12     2952.85     32.24 o
   4   3   2     1097.09     1197.70     15.31 o
   5   3   2        4.97       12.56      3.26 o
   6   3   2      444.57      405.32     10.50 o
   7   3   2      230.04      235.50     11.24 o
   8   3   2       20.18       17.25      7.97 o
   9   3   2        7.63        0.72      7.95 o
  10   3   2       19.89       27.62     11.96 o
 -12   4   2       14.25       12.53      6.37 o
 -11   4   2       10.53       11.71      7.45 o
  -8   4   2      449.83      406.61     12.28 o
  -7   4   2       60.15       62.37      3.33 o
  -6   4   2      580.09      587.78      8.73 o
  -5   4   2     1950.44     1954.55     23.73 o
  -4   4   2     1147.93     1099.34     11.60 o
  -3   4   2        0.48       -1.93      1.93 o
  -2   4   2     3472.33     3996.09     34.19 o
  -1   4   2    11151.91    12313.48    105.63 o
   0   4   2     2266.56     2293.05     22.39 o
   1   4   2      625.16      510.78      7.79 o
   2   4   2     2956.19     2972.55     28.60 o
   3   4   2     1106.61     1154.74     13.76 o
   4   4   2        5.24       -2.21      3.06 o
   5   4   2      293.02      231.20      6.08 o
   6   4   2      258.75      254.87     10.01 o
   7   4   2       29.97       23.47      8.13 o
   8   4   2        0.71        4.77      8.41 o
   9   4   2       13.45       11.67      8.98 o
  -9   5   2      143.68      134.44     11.01 o
  -8   5   2       81.88       60.75      3.24 o
  -7   5   2      115.83      105.36      3.81 o
  -6   5   2     1006.31      960.01     13.61 o
  -5   5   2     1157.46     1135.40     14.39 o
  -4   5   2       17.04       28.04      2.43 o
  -3   5   2     1488.43     1573.13     16.79 o
  -2   5   2      371.11      469.72      7.98 o
  -1   5   2        5.45       33.77      2.63 o
   0   5   2       92.17       68.80      3.59 o
   1   5   2     1708.32     1365.01     19.17 o
   2   5   2      809.84     1003.41     13.47 o
   3   5   2       81.01       93.88      4.42 o
   4   5   2       39.27       32.37      4.25 o
   5   5   2      448.79      455.44      8.80 o
   6   5   2       92.01      109.98     10.82 o
   7   5   2       32.31       34.85     13.31 o
   8   5   2       41.23       47.71     10.51 o
   9   5   2        9.92       51.31     17.84 o
 -10   6   2       50.46       45.33      8.24 o
  -9   6   2       49.20       38.09      3.27 o
  -8   6   2       54.37       59.08      3.93 o
  -7   6   2      716.83      620.89     10.59 o
  -6   6   2      738.56      715.30     11.91 o
  -5   6   2       33.34       32.37      3.25 o
  -4   6   2     1500.63     1475.12     19.74 o
  -3   6   2     3144.57     3554.31     35.04 o
  -2   6   2     1288.43     1248.34     14.31 o
  -1   6   2      254.72      361.97      7.51 o
   0   6   2     2399.35     2199.03     27.34 o
   1   6   2     1129.09     1191.36     15.78 o
   2   6   2       23.61       33.79      4.01 o
   3   6   2      327.09      351.39     10.00 o
   4   6   2      336.38      317.09     10.33 o
   5   6   2      111.13      138.14     12.12 o
   6   6   2        9.99        5.64     12.87 o
   7   6   2       54.41      105.10     14.36 o
   8   6   2       46.35       60.79     14.06 o
 -11   7   2       44.33       38.42      9.47 o
 -10   7   2       31.39       26.08      8.98 o
  -9   7   2        9.13        7.67      3.85 o
  -8   7   2      454.98      412.56     11.18 o
  -7   7   2      539.85      524.01     10.59 o
  -6   7   2        2.45        1.87      4.05 o
  -5   7   2      611.57      649.48     10.22 o
  -4   7   2     2359.49     2355.63     27.55 o
  -3   7   2      588.25      547.88      9.31 o
  -2   7   2      577.81      632.01     10.97 o
  -1   7   2     2338.58     2202.67     26.32 o
   0   7   2     1003.35     1031.25     14.70 o
   1   7   2      246.22      233.55      7.90 o
   2   7   2      588.12      612.89     13.11 o
   3   7   2      402.90      363.53     11.48 o
   4   7   2      129.19      129.17      9.73 o
   5   7   2        8.38       11.19     12.99 o
   6   7   2       41.82       50.72     12.83 o
   7   7   2       21.83       14.53     12.02 o
 -12   8   2       13.26        7.91     10.16 o
 -11   8   2        8.66        0.75     10.73 o
 -10   8   2        7.08       -3.05     11.73 o
  -9   8   2      107.88      109.73      8.18 o
  -8   8   2      327.69      303.90     12.32 o
  -7   8   2      102.10       96.96      7.14 o
  -6   8   2      683.46      757.15     17.72 o
  -5   8   2     1601.71     1599.72     24.51 o
  -4   8   2      316.46      253.24      7.44 o
  -3   8   2      153.78      172.08      6.43 o
  -2   8   2     1246.46     1209.83     17.30 o
  -1   8   2      905.06      976.49     25.93 o
   0   8   2       77.30       78.40      6.48 o
   1   8   2       29.32       36.22      6.28 o
   2   8   2      122.27      102.95      8.11 o
   3   8   2       71.00       47.36      7.83 o
   4   8   2        0.49       -3.59      8.03 o
   5   8   2       39.63        9.97      9.45 o
   6   8   2       56.47       59.88     20.49 o
 -12   9   2        2.66       -9.93     11.25 o
 -11   9   2        2.01       -5.50      5.50 o
 -10   9   2       25.04       13.39      7.15 o
  -9   9   2       30.12       28.17      7.94 o
  -8   9   2        1.04       -1.70      6.02 o
  -7   9   2        2.68       -6.24      8.92 o
  -6   9   2       68.45       66.80      8.46 o
  -5   9   2      277.42      287.89     11.41 o
  -4   9   2       44.66       33.39      4.23 o
  -3   9   2      133.35      146.36      7.22 o
  -2   9   2      636.90      643.16     14.22 o
  -1   9   2      267.60      261.40      9.70 o
   0   9   2      239.25      244.98     12.95 o
   1   9   2      646.94      624.22     17.08 o
   2   9   2      168.72      146.40     10.70 o
   3   9   2        2.76       -0.68      8.07 o
   4   9   2       82.37      107.65     27.47 o
   5   9   2       62.47       78.03     15.67 o
   6   9   2        5.65       16.46     18.01 o
 -11  10   2       22.58       16.17      7.52 o
 -10  10   2       57.48       61.87     12.29 o
  -9  10   2       21.45       27.99      7.81 o
  -8  10   2       37.82       24.21      7.79 o
  -7  10   2      259.43      274.21     33.26 o
  -6  10   2       86.56       84.72     11.31 o
  -5  10   2        1.42       -4.26      6.51 o
  -4  10   2      120.48      118.20      7.76 o
  -3  10   2      623.30      651.36     16.30 o
  -2  10   2      226.66      261.28     12.14 o
  -1  10   2       56.95       79.79      8.49 o
   0  10   2      438.26      430.40     16.22 o
   1  10   2      354.24      387.92     19.39 o
   2  10   2        2.96       -6.66      8.09 o
   3  10   2       82.91      106.62     15.17 o
   4  10   2       59.15       76.92     18.50 o
   5  10   2        6.88       16.75     18.99 o
 -11  11   2       15.55       11.45     14.72 o
 -10  11   2        0.17        1.29      9.08 o
  -9  11   2       50.04       30.81     10.84 o
  -8  11   2      120.27      143.94     14.03 o
  -7  11   2       45.97       38.74     11.20 o
  -6  11   2       16.53        3.93     10.14 o
  -5  11   2      194.79      214.67     17.31 o
  -4  11   2      196.04      193.41     11.88 o
  -3  11   2       85.89      111.26     12.14 o
  -2  11   2       42.28       48.14      8.76 o
  -1  11   2      371.75      380.64     17.87 o
   0  11   2      164.35      178.59     18.40 o
   1  11   2        2.22       -0.94      8.96 o
   2  11   2       43.24       28.44     10.94 o
   3  11   2       78.15      100.65     27.75 o
 -10  12   2       11.42       -0.84      9.96 o
  -9  12   2       62.54       58.46     26.75 o
  -8  12   2       65.44       77.25     20.04 o
  -7  12   2        1.01        4.77     10.75 o
  -6  12   2       89.51       84.75     16.86 o
  -5  12   2      213.29      243.01     26.62 o
  -4  12   2       69.31       58.79      9.76 o
  -3  12   2        5.98        6.60      9.02 o
  -2  12   2      118.72      124.66     14.33 o
  -1  12   2      136.40      135.37     13.07 o
   0  12   2        6.64       -0.72      9.29 o
   1  12   2       40.13       32.59     10.79 o
   2  12   2       56.94       39.95     14.28 o
  -9  13   2       42.65       50.93     13.13 o
  -8  13   2        2.79       -9.89     11.84 o
  -7  13   2       27.69       25.03     12.68 o
  -6  13   2       96.92       84.23     20.46 o
  -5  13   2       92.99      103.65     22.04 o
  -4  13   2        0.03        4.65      8.31 o
  -3  13   2       94.23       91.50     13.48 o
  -2  13   2       90.73       86.77     14.18 o
  -1  13   2        8.81       31.69     12.27 o
   0  13   2       15.39        8.86     20.55 o
  -7  14   2       77.20      106.76     21.93 o
  -6  14   2       12.79       27.57     18.53 o
  -5  14   2       20.96        3.40     16.75 o
  -4  14   2       65.31       62.02     11.23 o
  -3  14   2       55.50       44.53     14.79 o
  -2  14   2        3.59       -7.51     12.04 o
   2 -15   3       13.10       16.29     12.71 o
   3 -15   3       78.48       94.43     14.09 o
   4 -15   3       29.35       28.48      9.95 o
   5 -15   3        7.17       30.01     17.78 o
   6 -15   3       29.38       37.58     17.93 o
   7 -15   3       20.44       15.42     16.09 o
   8 -15   3        6.64       36.95     16.49 o
  -1 -14   3       61.53       54.21     17.24 o
   0 -14   3        7.64       -5.14      9.75 o
   1 -14   3       37.29       35.50     12.54 o
   2 -14   3       92.53      107.05     28.42 o
   3 -14   3       46.65       49.91     11.88 o
   4 -14   3        1.16       -8.14      8.15 o
   5 -14   3       98.30      122.99     21.70 o
   6 -14   3      120.76      105.03     20.34 o
   7 -14   3        2.93        3.51     11.61 o
   8 -14   3       29.15       38.25     12.53 o
   9 -14   3       24.51       25.00     12.04 o
  -2 -13   3       52.42       65.49     15.22 o
  -1 -13   3       12.95       15.90      9.89 o
   0 -13   3       20.40       20.37      9.74 o
   1 -13   3      169.39      161.11     13.27 o
   2 -13   3      143.79      185.34     24.60 o
   3 -13   3        2.08        6.07      9.60 o
   4 -13   3      194.71      240.20     14.76 o
   5 -13   3      334.44      389.21     23.36 o
   6 -13   3       68.82       54.49     13.06 o
   7 -13   3        8.95       -2.19     10.92 o
   8 -13   3      107.76      101.68     23.60 o
   9 -13   3       54.90       69.79     16.45 o
  10 -13   3        2.44        1.45     14.88 o
  -4 -12   3       11.70        8.01      9.63 o
  -3 -12   3       44.75       46.05     14.19 o
  -2 -12   3       17.66       32.36     10.58 o
  -1 -12   3       27.43       29.15      9.69 o
   0 -12   3      167.95      168.69     13.35 o
   1 -12   3      258.49      277.55     15.11 o
   2 -12   3       19.65        4.05      7.57 o
   3 -12   3       80.58       90.31      9.84 o
   4 -12   3      148.16      108.43      9.18 o
   5 -12   3      122.03      118.87     14.21 o
   6 -12   3        8.86       10.03     11.27 o
   7 -12   3      165.62      174.11     12.31 o
   8 -12   3       87.39       80.10     12.20 o
   9 -12   3        3.79       -7.28      7.28 o
  10 -12   3       17.85       12.73      7.72 o
  11 -12   3       29.20       32.95      7.86 o
  -5 -11   3       29.50       25.20     12.03 o
  -4 -11   3       65.44       91.35     17.68 o
  -3 -11   3       19.41       18.61      9.92 o
  -2 -11   3       35.22       33.58      9.47 o
  -1 -11   3      206.11      195.95     13.46 o
   0 -11   3       92.69       82.40     12.30 o
   1 -11   3       17.09        6.16      8.11 o
   2 -11   3       37.88       51.27      7.71 o
   3 -11   3      805.18      756.37     19.56 o
   4 -11   3      494.15      433.42     12.01 o
   5 -11   3       16.75       23.46      8.67 o
   6 -11   3      274.81      294.40     15.47 o
   7 -11   3      260.06      257.50     13.37 o
   8 -11   3       11.28        0.57      7.03 o
   9 -11   3       45.47       58.23     10.50 o
  10 -11   3       40.66       41.66      7.39 o
  11 -11   3        9.40        3.13      6.09 o
  -6 -10   3       10.23        9.58     18.36 o
  -5 -10   3       56.29       47.81      9.63 o
  -4 -10   3       37.45       25.11      9.07 o
  -3 -10   3       12.07        7.50      8.40 o
  -2 -10   3      304.85      276.38     13.06 o
  -1 -10   3      263.87      267.90     12.43 o
   0 -10   3        7.11        5.26      8.97 o
   1 -10   3      577.87      703.12     16.77 o
   2 -10   3      492.36      501.58     12.35 o
   3 -10   3       47.18       35.30      5.10 o
   4 -10   3        0.17       -4.67      4.67 o
   5 -10   3      278.45      319.45     13.53 o
   6 -10   3      339.79      343.25     12.62 o
   7 -10   3       18.83       10.36      5.67 o
   8 -10   3       30.41       37.99      6.17 o
   9 -10   3      136.78      157.59      9.37 o
  10 -10   3       48.23       49.21      7.84 o
  11 -10   3        0.25        1.79      5.09 o
  12 -10   3       11.23       11.19     13.31 o
  -7  -9   3        9.41       13.93     18.65 o
  -6  -9   3       33.26        0.78     11.61 o
  -5  -9   3       37.04       47.52      8.00 o
  -4  -9   3        0.15       -0.32      5.86 o
  -3  -9   3      243.60      235.14     11.99 o
  -2  -9   3      794.27      838.57     21.12 o
  -1  -9   3      186.77      179.09      9.08 o
   0  -9   3      108.78      123.88      7.28 o
   1  -9   3     1056.31     1081.50     17.31 o
   2  -9   3     1754.21     1484.90     19.75 o
   3  -9   3       33.22       18.37      4.15 o
   4  -9   3     1224.03     1231.04     18.05 o
   5  -9   3      812.07      834.82     14.79 o
   6  -9   3      246.16      217.20     12.22 o
   7  -9   3       32.35       27.73      5.48 o
   8  -9   3      130.73      129.39      8.22 o
   9  -9   3       71.40       78.91      7.04 o
  10  -9   3        6.47        2.10      6.14 o
  11  -9   3       12.70       10.19      7.25 o
  12  -9   3       17.07       17.88      6.82 o
  -7  -8   3       38.67       35.00     13.19 o
  -6  -8   3       49.76       54.17     12.83 o
  -5  -8   3        2.58        8.08      6.27 o
  -4  -8   3      136.56      105.62      8.73 o
  -3  -8   3      484.87      492.70     16.00 o
  -2  -8   3      156.40      127.08      6.89 o
  -1  -8   3      283.82      252.70      7.32 o
   0  -8   3     1482.89     1484.09     22.94 o
   1  -8   3      670.52      607.51     11.66 o
   2  -8   3        7.14       -0.52      3.08 o
   3  -8   3     1041.10      953.06     19.33 o
   4  -8   3     1119.50     1038.55     17.76 o
   5  -8   3       59.40       60.46      3.91 o
   6  -8   3      167.32      145.94      5.12 o
   7  -8   3      466.01      422.92      9.08 o
   8  -8   3      159.19      132.60      6.25 o
   9  -8   3        2.27        1.81      4.37 o
  10  -8   3       31.25       37.46      4.60 o
  11  -8   3       39.83       39.06      6.80 o
  12  -8   3        6.88        4.88      5.72 o
  -8  -7   3       17.28        3.51     10.99 o
  -7  -7   3       19.54       31.16     12.59 o
  -6  -7   3        0.06       -7.14     16.70 o
  -5  -7   3       76.24       65.26      7.27 o
  -4  -7   3      490.07      421.69     11.35 o
  -3  -7   3      330.06      317.32      8.24 o
  -2  -7   3      223.57      180.57      6.54 o
  -1  -7   3     1241.61     1216.65     15.81 o
   0  -7   3      705.98      715.24     17.64 o
   1  -7   3       90.82       88.44      4.33 o
   2  -7   3      784.61      771.10     14.39 o
   3  -7   3     1833.71     1837.39     20.87 o
   4  -7   3       78.23       69.05      3.61 o
   5  -7   3      282.58      225.04      5.98 o
   6  -7   3      660.64      611.83     10.50 o
   7  -7   3      511.92      476.50      8.77 o
   8  -7   3       10.63        7.72      2.93 o
   9  -7   3       97.88       81.34      4.51 o
  10  -7   3      144.88      152.05      7.96 o
  11  -7   3       30.56       29.22      5.80 o
  12  -7   3        2.13       -5.18      6.91 o
  -9  -6   3       18.71       22.69     11.83 o
  -8  -6   3       23.89       13.29      9.29 o
  -7  -6   3        0.95        5.80     10.49 o
  -6  -6   3      121.53      135.05     11.75 o
  -5  -6   3      203.72      218.25      7.52 o
  -4  -6   3       26.45       16.51      3.58 o
  -3  -6   3      195.79      163.18      5.50 o
  -2  -6   3     1009.29      915.16     13.37 o
  -1  -6   3     1149.49     1231.83     16.28 o
   0  -6   3      160.17      155.08      4.80 o
   1  -6   3     1121.35     1070.96     15.16 o
   2  -6   3     4230.59     4690.34     42.04 o
   3  -6   3     1916.40     1769.49     19.84 o
   4  -6   3       60.36       50.10      3.00 o
   5  -6   3     1718.91     1449.37     17.44 o
   6  -6   3     1434.64     1509.82     19.38 o
   7  -6   3       99.08      140.66      4.78 o
   8  -6   3      165.33      145.45      4.91 o
   9  -6   3      184.33      205.41      9.87 o
  10  -6   3       51.30       62.05      4.70 o
  11  -6   3        0.00       -4.84      5.40 o
  12  -6   3        9.62        6.91      9.61 o
  -9  -5   3       18.13       22.11      9.49 o
  -8  -5   3        0.10       12.74     10.91 o
  -7  -5   3       76.88       74.03     10.30 o
  -6  -5   3      246.24      286.65     12.17 o
  -5  -5   3      116.91      111.81      4.51 o
  -4  -5   3      121.96      170.05      5.42 o
  -3  -5   3     2225.51     2097.18     21.36 o
  -2  -5   3      968.35      967.59     11.84 o
  -1  -5   3      222.19      203.43      5.08 o
   0  -5   3      654.87      705.69      9.61 o
   1  -5   3     8307.15     8353.62     68.87 o
   2  -5   3    10208.49    10643.83     90.75 o
   3  -5   3        8.22        5.96      2.19 o
   4  -5   3     5575.35     5396.31     49.13 o
   5  -5   3     1567.71     1652.82     20.43 o
   6  -5   3      147.39      179.57      4.70 o
   7  -5   3       63.00       54.33      3.06 o
   8  -5   3      360.09      329.31      6.61 o
   9  -5   3       66.33       68.97      3.40 o
  10  -5   3        5.75        7.35      4.10 o
  11  -5   3        6.29        3.31      5.15 o
  12  -5   3       17.62       23.05     10.65 o
 -10  -4   3        8.95       10.95     11.67 o
  -9  -4   3        0.04       -6.12      9.57 o
  -8  -4   3       43.86       57.80      9.47 o
  -7  -4   3      291.76      319.92     15.38 o
  -6  -4   3      137.11      160.62      6.40 o
  -5  -4   3      241.78      279.21      8.22 o
  -4  -4   3      825.58      907.55     11.50 o
  -3  -4   3     1911.79     1753.83     20.05 o
  -2  -4   3      735.82      762.17      9.00 o
  -1  -4   3      148.40      164.56      4.50 o
   0  -4   3     2941.32     3068.23     25.59 o
   1  -4   3     1915.73     2014.53     18.18 o
   2  -4   3      202.38      298.79      4.86 o
   3  -4   3      264.03      208.61      6.26 o
   4  -4   3     5896.72     5841.83     60.48 o
   5  -4   3      524.94      679.88      9.44 o
   6  -4   3      280.50      289.92      5.98 o
   7  -4   3      440.11      431.97      7.67 o
   8  -4   3      256.56      230.61      5.86 o
   9  -4   3       18.71       16.49      3.79 o
  10  -4   3       85.01       70.85      5.35 o
  11  -4   3       18.28       19.72      4.51 o
  12  -4   3        0.02      -12.00     12.00 o
 -10  -3   3        0.46       -1.44      9.81 o
  -9  -3   3       38.93       46.43      9.21 o
  -8  -3   3       86.37       91.57     12.21 o
  -7  -3   3      152.74      156.90      7.76 o
  -6  -3   3        0.16       -0.23      2.59 o
  -5  -3   3     1075.37     1087.26     15.43 o
  -4  -3   3     1560.48     1426.37     18.30 o
  -3  -3   3      568.90      529.68      7.17 o
  -2  -3   3     1316.68     1507.45     14.35 o
  -1  -3   3     5550.91     5707.19     47.27 o
   0  -3   3     1172.31     1413.97     12.59 o
   1  -3   3      511.15      492.18      5.49 o
   2  -3   3     6376.58     7132.89     61.15 o
   3  -3   3     5374.28     5285.02     48.02 o
   4  -3   3      455.46      480.32      6.08 o
   5  -3   3      484.57      359.89      7.25 o
   6  -3   3     1136.18     1187.65     16.57 o
   7  -3   3      378.34      333.31      7.08 o
   8  -3   3        7.16        3.14      3.26 o
   9  -3   3      105.50       91.34      6.27 o
  10  -3   3      108.59      120.80      7.28 o
  11  -3   3       15.90        7.59      5.33 o
  12  -3   3        3.19        3.31     13.84 o
 -11  -2   3        2.56       -9.27      9.27 o
 -10  -2   3        8.10       -5.41      7.47 o
  -9  -2   3      106.46      112.43      9.87 o
  -8  -2   3      100.44      109.36      7.99 o
  -7  -2   3        1.00       -4.03      5.06 o
  -6  -2   3      514.91      615.75     10.38 o
  -5  -2   3     1881.03     1700.47     23.54 o
  -4  -2   3        3.74        6.55      2.54 o
  -3  -2   3     1165.26     1380.37     13.46 o
  -2  -2   3      421.45      526.06      6.29 o
  -1  -2   3     5185.92     4769.39     36.16 o
   0  -2   3      631.03     1130.73     10.01 o
   1  -2   3       26.77       21.01      1.48 o
   2  -2   3      345.37      437.21      5.52 o
   3  -2   3        5.73        1.60      1.55 o
   4  -2   3      686.85      487.72      7.49 o
   5  -2   3     1271.32     1202.53     16.85 o
   6  -2   3      810.17      798.90     12.73 o
   7  -2   3       75.03       72.33      4.62 o
   8  -2   3      111.21       96.77     10.18 o
   9  -2   3      166.72      165.84     11.79 o
  10  -2   3       31.88       38.61      6.40 o
  11  -2   3        0.29       -3.22      5.68 o
  12  -2   3        9.70        7.66      6.94 o
 -11  -1   3        1.92       -0.83      7.37 o
 -10  -1   3       22.10       24.87      7.53 o
  -9  -1   3       41.43       31.81      6.17 o
  -8  -1   3        0.00       -2.25      5.70 o
  -7  -1   3      119.39       92.07      6.12 o
  -6  -1   3      925.98      968.91     17.88 o
  -5  -1   3     1426.67     1175.08     14.67 o
  -4  -1   3     1057.47     1049.04     13.07 o
  -3  -1   3    12852.06    13444.71    135.85 o
  -2  -1   3     1710.24     1669.64     12.92 o
  -1  -1   3    12207.67    14628.41    107.78 o
   0  -1   3     4649.88     4832.19     34.92 o
   1  -1   3     2066.80     2314.16     18.84 o
   2  -1   3     6004.81     7255.78     59.05 o
   3  -1   3      246.19      244.51      4.15 o
   4  -1   3     1416.64     1561.93     17.75 o
   5  -1   3     1205.75     1182.31     15.37 o
   6  -1   3      333.40      346.64      7.17 o
   7  -1   3       63.09       49.66      4.89 o
   8  -1   3      343.70      361.64     22.26 o
   9  -1   3      103.12      103.39     12.66 o
  10  -1   3        0.61        7.99      6.15 o
  11  -1   3        7.21        6.80      8.28 o
 -12   0   3        1.42       10.26      8.05 o
 -11   0   3       17.77       17.77      7.30 o
 -10   0   3       26.46       16.20      5.57 o
  -9   0   3       15.61        8.51      5.95 o
  -8   0   3       45.32       43.91      5.10 o
  -7   0   3      527.67      522.32     10.35 o
  -6   0   3      627.67      670.83     11.53 o
  -5   0   3      213.88      203.47      4.24 o
  -4   0   3     2382.72     2573.03     27.48 o
  -3   0   3     2944.14     3242.29     29.87 o
  -2   0   3     8494.40     8835.94     74.58 o
  -1   0   3     9567.43    10288.75     75.77 o
   0   0   3    12600.04    13450.75    107.90 o
   1   0   3     1098.23     1309.69     11.93 o
   2   0   3        0.46        0.96      1.59 o
   3   0   3     5799.81     5768.05     52.47 o
   4   0   3     1199.97     1206.49     15.91 o
   5   0   3      151.16      143.58      4.89 o
   6   0   3      172.87      143.44      5.20 o
   7   0   3      224.53      251.57     11.17 o
   8   0   3      109.58      120.22      8.90 o
   9   0   3        0.14       -6.05      6.05 o
  10   0   3       31.75       24.79      6.81 o
  11   0   3       11.57        4.64      8.05 o
 -12   1   3        5.83       -0.81      6.55 o
 -11   1   3       18.81       31.61      5.67 o
 -10   1   3        0.09        4.79      4.56 o
  -9   1   3       75.51       77.62      6.65 o
  -8   1   3      271.53      279.72      7.35 o
  -7   1   3      219.03      210.06      6.46 o
  -6   1   3       30.73       32.88      3.19 o
  -5   1   3     1882.18     2024.01     26.20 o
  -4   1   3     2283.27     2342.86     29.73 o
  -3   1   3        1.77        4.98      1.27 o
  -2   1   3      432.69      508.33      6.63 o
  -1   1   3    11043.81    11344.09     95.64 o
   0   1   3     7360.60     7580.29     64.59 o
   1   1   3     1700.88     1721.59     16.70 o
   2   1   3     3197.44     2892.58     27.80 o
   3   1   3     4305.64     4220.93     39.53 o
   4   1   3      596.77      756.85     11.68 o
   5   1   3      367.30      325.03      8.92 o
   6   1   3      559.98      516.55     10.65 o
   7   1   3      188.45      197.31     11.45 o
   8   1   3        0.42       -0.29      6.43 o
   9   1   3       44.44       58.59      7.42 o
  10   1   3       32.24       30.39      7.77 o
  11   1   3        1.93       -5.99     12.13 o
 -12   2   3        6.01       16.43      8.07 o
 -11   2   3        0.40       -4.06      4.06 o
 -10   2   3       56.12       63.73      5.09 o
  -9   2   3       54.05       67.54      4.62 o
  -8   2   3       19.42       24.19      2.97 o
  -7   2   3        0.07       -1.68      2.28 o
  -6   2   3      490.07      465.99      8.87 o
  -5   2   3     1014.46      920.95     14.61 o
  -4   2   3       92.63       71.27      3.03 o
  -3   2   3      212.02      198.96      4.12 o
  -2   2   3     1937.73     1978.27     18.08 o
  -1   2   3     6979.43     7110.51     61.23 o
   0   2   3        9.51        5.60      2.17 o
   1   2   3     4982.85     5349.28     49.29 o
   2   2   3     3198.16     3371.30     29.37 o
   3   2   3      979.14     1035.11     11.71 o
   4   2   3      281.09      232.91      5.18 o
   5   2   3      861.20      836.81     16.77 o
   6   2   3      366.01      390.24     12.36 o
   7   2   3        3.64        2.12      6.97 o
   8   2   3       60.71       60.66      7.89 o
   9   2   3       31.95       43.59      8.67 o
  10   2   3        5.39        4.95     10.47 o
 -12   3   3        1.32        6.15      5.35 o
 -11   3   3       15.22       14.77      5.92 o
 -10   3   3      149.13      151.42      5.76 o
  -9   3   3       59.60       74.83      3.59 o
  -8   3   3       89.45       64.97      3.18 o
  -7   3   3      618.10      625.80     10.21 o
  -6   3   3     1240.62     1112.79     15.95 o
  -5   3   3      366.89      346.02      7.09 o
  -4   3   3      811.20      793.88      9.32 o
  -3   3   3     5090.79     5409.21     60.68 o
  -2   3   3     2838.90     3244.42     29.28 o
  -1   3   3      318.73      382.52      6.81 o
   0   3   3     2074.21     2903.03     27.16 o
   1   3   3     5322.97     5363.15     45.40 o
   2   3   3     1202.71     1084.83     12.59 o
   3   3   3      594.74      478.29      9.70 o
   4   3   3     1340.65     1323.22     15.83 o
   5   3   3      366.98      393.49      9.17 o
   6   3   3       16.94        6.76      7.16 o
   7   3   3       68.39       48.86      7.86 o
   8   3   3      100.80      104.75     14.18 o
   9   3   3       10.80       12.41      8.57 o
  10   3   3        0.94       -7.53     11.39 o
 -12   4   3        6.02       11.57      9.42 o
 -11   4   3       37.73       49.27      4.83 o
 -10   4   3       61.83       66.52      4.93 o
  -9   4   3        0.02        0.49      2.41 o
  -8   4   3      263.13      260.92      6.28 o
  -7   4   3     1093.22     1005.21     15.13 o
  -6   4   3      240.04      203.23      5.91 o
  -5   4   3      634.92      663.43      9.12 o
  -4   4   3     1613.10     1691.36     19.71 o
  -3   4   3     3059.62     2934.01     32.49 o
  -2   4   3     2381.30     2947.96     30.52 o
  -1   4   3     1506.72     1947.38     20.69 o
   0   4   3     6501.72     7430.45     65.25 o
   1   4   3     1149.40      884.95     11.24 o
   2   4   3      214.38      138.48      5.74 o
   3   4   3     1848.45     1744.14     19.99 o
   4   4   3      733.40      793.23     11.72 o
   5   4   3        2.89        4.48      3.29 o
   6   4   3      106.54      101.93      9.31 o
   7   4   3       72.36       84.32     10.34 o
   8   4   3       16.16       21.02      9.97 o
   9   4   3        1.98       -7.39      8.84 o
 -12   5   3       12.50        4.67      5.96 o
 -11   5   3       28.55       26.87      5.90 o
 -10   5   3        5.49        4.13      4.56 o
  -9   5   3       90.10       80.91      3.85 o
  -8   5   3      273.15      240.49      6.61 o
  -7   5   3      182.69      133.61      5.47 o
  -6   5   3       80.09       81.53      4.44 o
  -5   5   3     1002.20      963.24     14.24 o
  -4   5   3      670.56      624.64     10.70 o
  -3   5   3       76.12       94.48      3.30 o
  -2   5   3     1590.06     1721.03     19.56 o
  -1   5   3     1163.98     1335.63     15.09 o
   0   5   3      993.01      894.19     11.60 o
   1   5   3       50.47       56.14      3.93 o
   2   5   3     1156.39     1078.10     14.44 o
   3   5   3      365.18      435.89      8.64 o
   4   5   3       37.71       57.28      4.97 o
   5   5   3      254.64      256.75      9.44 o
   6   5   3      360.47      371.60     31.14 o
   7   5   3       46.37       61.86     12.52 o
   8   5   3        2.70        2.65     10.59 o
 -12   6   3        9.87        5.04      7.80 o
 -11   6   3        0.05        3.21      6.29 o
 -10   6   3       35.87       32.36      6.13 o
  -9   6   3      131.08      128.22      6.15 o
  -8   6   3       59.20       50.36      4.83 o
  -7   6   3       22.87       26.27      3.95 o
  -6   6   3      778.19      757.74     16.43 o
  -5   6   3     1030.09     1043.55     14.43 o
  -4   6   3        1.75       -2.20      2.73 o
  -3   6   3      701.38      689.14     10.59 o
  -2   6   3     1947.08     2030.78     22.37 o
  -1   6   3      319.89      326.18      7.32 o
   0   6   3      177.84      192.73      6.04 o
   1   6   3      914.16      939.15     14.58 o
   2   6   3      768.01      800.99     14.15 o
   3   6   3       98.60       84.25      5.91 o
   4   6   3        0.69        0.86      4.68 o
   5   6   3       86.88       98.78      9.57 o
   6   6   3      124.67      156.12     20.57 o
   7   6   3        7.34      -10.79     10.79 o
   8   6   3       16.43       14.20     12.63 o
 -12   7   3        0.73       -2.15      7.47 o
 -11   7   3       10.26        5.14      5.82 o
 -10   7   3       73.00       66.71      5.61 o
  -9   7   3       84.23       88.20      5.97 o
  -8   7   3       50.84       54.52      5.68 o
  -7   7   3      517.67      518.14     13.51 o
  -6   7   3      487.92      417.49     11.52 o
  -5   7   3        1.82       -1.40      3.55 o
  -4   7   3     1746.95     1877.95     24.24 o
  -3   7   3     1955.52     1975.14     23.58 o
  -2   7   3      126.29      129.68      5.14 o
  -1   7   3      122.23      131.41      5.81 o
   0   7   3     1152.50     1165.17     19.94 o
   1   7   3     1092.38     1062.40     15.74 o
   2   7   3      121.83      105.97      7.10 o
   3   7   3       45.89       33.01      6.45 o
   4   7   3      268.37      264.54     12.77 o
   5   7   3       89.44       87.73     14.43 o
   6   7   3        0.19       -6.25     10.92 o
   7   7   3       13.25        7.48     12.62 o
 -12   8   3        3.67        2.39     11.19 o
 -11   8   3       27.92       25.71      5.76 o
 -10   8   3       49.41       57.50      6.85 o
  -9   8   3        8.87       11.10      4.88 o
  -8   8   3      232.24      216.36      9.53 o
  -7   8   3     1071.86      995.21     21.07 o
  -6   8   3      239.47      221.53     12.60 o
  -5   8   3      407.14      439.10     10.64 o
  -4   8   3      954.50      974.96     14.78 o
  -3   8   3      506.65      454.42     10.28 o
  -2   8   3       38.44       32.01      4.58 o
  -1   8   3      208.56      210.03      8.50 o
   0   8   3      476.86      500.93     14.16 o
   1   8   3       45.62       54.96      6.80 o
   2   8   3       75.68       72.13      7.61 o
   3   8   3      146.31      149.47      9.39 o
   4   8   3       87.67       91.03     11.51 o
   5   8   3        4.79      -10.76     10.76 o
   6   8   3       13.92       21.50     18.07 o
 -12   9   3       13.86       10.07     12.98 o
 -11   9   3        8.24        9.49      6.66 o
 -10   9   3        6.74        5.67      7.15 o
  -9   9   3       84.64       67.42     16.22 o
  -8   9   3       54.41       69.62      7.34 o
  -7   9   3        7.51        7.99      5.78 o
  -6   9   3        0.93       -0.82      5.35 o
  -5   9   3      270.83      281.38     14.15 o
  -4   9   3      575.61      555.08     13.10 o
  -3   9   3       81.76       74.55      6.75 o
  -2   9   3      203.10      194.56      9.46 o
  -1   9   3     1138.90     1086.65     24.86 o
   0   9   3      276.29      267.13     12.62 o
   1   9   3      105.75       90.90      9.35 o
   2   9   3      260.46      241.33     12.75 o
   3   9   3       91.43      126.89     13.06 o
   4   9   3        0.11       -5.94     11.67 o
   5   9   3       23.43       33.43     14.44 o
 -11  10   3        0.06      -10.86     10.86 o
 -10  10   3       14.69        0.47      9.02 o
  -9  10   3       46.86       40.49      9.41 o
  -8  10   3       33.17       41.63      8.39 o
  -7  10   3       23.78       29.63      8.02 o
  -6  10   3      173.57      218.47     13.58 o
  -5  10   3      238.58      241.56     19.75 o
  -4  10   3       48.58       42.68      6.45 o
  -3  10   3      159.27      182.48      9.56 o
  -2  10   3      392.05      412.75     18.32 o
  -1  10   3      179.73      178.54     10.97 o
   0  10   3       13.50       20.59      8.88 o
   1  10   3      259.18      247.22     15.17 o
   2  10   3      127.38      140.55     13.29 o
   3  10   3        0.04       16.06     12.61 o
   4  10   3       30.23       30.99     14.36 o
 -11  11   3       13.38       11.86     17.64 o
 -10  11   3       38.19       29.05     10.21 o
  -9  11   3       11.61       11.31     10.16 o
  -8  11   3       22.56        4.22      9.76 o
  -7  11   3      141.49      164.90     15.43 o
  -6  11   3       93.81      121.60     22.65 o
  -5  11   3        0.23       -9.49      9.49 o
  -4  11   3      123.50      150.54     11.52 o
  -3  11   3      352.18      419.29     21.02 o
  -2  11   3      167.77      154.02     20.55 o
  -1  11   3       11.01       16.42      9.45 o
   0  11   3      162.59      168.45     20.54 o
   1  11   3      117.60      119.51     12.95 o
   2  11   3       12.35       -1.13     10.08 o
   3  11   3       11.39       18.05     13.68 o
 -10  12   3       10.14        7.08     10.55 o
  -9  12   3        1.50        2.51     10.44 o
  -8  12   3       57.94       54.28     13.47 o
  -7  12   3      120.62      100.46     15.68 o
  -6  12   3       12.36        0.89     11.84 o
  -5  12   3       78.39       87.74     20.78 o
  -4  12   3      178.38      205.62     14.24 o
  -3  12   3       81.29       91.05     17.67 o
  -2  12   3        1.02        0.17      9.53 o
  -1  12   3      125.18      106.69     14.81 o
   0  12   3      133.37      151.86     13.94 o
   1  12   3       14.29        0.14      9.74 o
  -8  13   3       43.99       46.93     30.42 o
  -7  13   3        5.81       20.11     16.23 o
  -6  13   3       11.40        5.99     15.37 o
  -5  13   3       70.93       65.67     20.46 o
  -4  13   3       42.79       43.11     11.87 o
  -3  13   3        1.58       25.19     10.69 o
  -2  13   3       47.45       44.16     13.03 o
  -1  13   3       57.69       57.83     13.69 o
  -6  14   3       68.78       70.93     22.16 o
  -5  14   3       17.27       17.15     19.39 o
  -4  14   3        0.69       -0.16     11.32 o
   1 -15   4       46.80       31.32     13.59 o
   2 -15   4       13.51        4.96     11.79 o
   3 -15   4       15.92        9.77     13.34 o
   4 -15   4       70.53       62.33     11.03 o
   5 -15   4       23.43       29.73     17.98 o
   6 -15   4        0.11        9.70     16.23 o
   7 -15   4        7.51       28.43     16.57 o
   8 -15   4       24.86       34.67     16.86 o
  -1 -14   4       35.90       33.48     11.48 o
   0 -14   4       76.13       80.59     12.42 o
   1 -14   4       11.11       10.22     10.97 o
   2 -14   4       31.55       14.69     10.96 o
   3 -14   4      133.45      158.89     15.08 o
   4 -14   4      106.21      100.28     11.43 o
   5 -14   4        6.33        2.59     15.16 o
   6 -14   4       80.89      117.26     21.24 o
   7 -14   4      101.53      104.27     16.45 o
   8 -14   4        8.97       -4.62     10.95 o
   9 -14   4        2.98        6.82     18.49 o
  -3 -13   4        0.14       14.68     19.42 o
  -2 -13   4       33.18       46.00     14.89 o
  -1 -13   4      117.92      132.28     25.66 o
   0 -13   4       59.39       51.11     11.13 o
   1 -13   4       15.14       27.67      9.53 o
   2 -13   4      186.64      226.08     14.15 o
   3 -13   4      329.80      316.62     18.75 o
   4 -13   4       58.71       26.61     10.40 o
   5 -13   4       89.48      112.83     15.50 o
   6 -13   4      209.76      224.53     17.87 o
   7 -13   4       76.06       45.71     12.28 o
   8 -13   4        3.14       13.15     10.78 o
   9 -13   4       42.56       64.13     12.07 o
  10 -13   4       16.49        9.06      9.57 o
  -4 -12   4        1.06       16.90     10.51 o
  -3 -12   4       21.80       28.73     13.94 o
  -2 -12   4       77.46       83.08     11.50 o
  -1 -12   4       61.82       56.98     10.52 o
   0 -12   4        0.42       -1.12      8.08 o
   1 -12   4      143.51      115.10     11.36 o
   2 -12   4      125.45      111.15     13.56 o
   3 -12   4        1.23       -3.73      6.93 o
   4 -12   4       71.39       84.82     13.94 o
   5 -12   4      279.38      265.96     18.13 o
   6 -12   4      128.47      118.16     13.53 o
   7 -12   4       15.86        1.38      7.54 o
   8 -12   4       84.57       93.00     10.12 o
   9 -12   4       61.23       61.71      9.11 o
  10 -12   4        5.17       -2.77     11.38 o
  11 -12   4        6.91       15.74      7.21 o
  -5 -11   4        0.31        7.66      9.08 o
  -4 -11   4       21.54       12.95      9.26 o
  -3 -11   4       59.12       29.57     12.34 o
  -2 -11   4       22.31        1.95      8.36 o
  -1 -11   4       15.32       -7.72      7.72 o
   0 -11   4       71.90       75.09      9.74 o
   1 -11   4      112.25      123.90     10.76 o
   2 -11   4      363.57      329.55     16.64 o
   3 -11   4        5.58       -6.85      6.85 o
   4 -11   4      495.87      423.92     12.63 o
   5 -11   4      273.35      235.29     13.29 o
   6 -11   4        1.80       -8.97      8.97 o
   7 -11   4      183.08      183.11     11.54 o
   8 -11   4      191.87      168.68     10.97 o
   9 -11   4       19.84       15.04      7.43 o
  10 -11   4        6.49        1.62      6.36 o
  11 -11   4       29.48       33.71      7.01 o
  -6 -10   4        2.95       -0.66     16.98 o
  -5 -10   4       15.23       -4.50      7.79 o
  -4 -10   4      126.01      117.42     12.73 o
  -3 -10   4      107.75       90.40      9.68 o
  -2 -10   4        6.91        1.76     13.06 o
  -1 -10   4      443.17      441.36     18.15 o
   0 -10   4      846.09      791.20     25.04 o
   1 -10   4        1.32       -5.25      5.25 o
   2 -10   4      663.39      703.55     14.62 o
   3 -10   4      458.20      402.57     10.55 o
   4 -10   4      430.97      354.88     11.35 o
   5 -10   4        0.92       -4.58      4.58 o
   6 -10   4      400.33      373.98     13.01 o
   7 -10   4      380.35      377.71     12.85 o
   8 -10   4      107.51       73.22      8.23 o
   9 -10   4        8.10        6.67      6.18 o
  10 -10   4       75.29       72.31      7.42 o
  11 -10   4       37.31       50.19      6.56 o
  12 -10   4        1.25        9.32      7.73 o
  -7  -9   4        2.30        7.77     17.70 o
  -6  -9   4        9.70       -1.52     12.47 o
  -5  -9   4       87.79       97.78      9.06 o
  -4  -9   4      136.40      140.16     10.96 o
  -3  -9   4        5.95       13.70      8.06 o
  -2  -9   4      526.86      515.92     30.15 o
  -1  -9   4     1003.21      974.03     24.12 o
   0  -9   4      201.33      216.14      7.48 o
   1  -9   4      293.15      307.41      9.17 o
   2  -9   4     1958.84     1953.84     28.78 o
   3  -9   4     1035.35      971.31     15.10 o
   4  -9   4       20.72        6.14      3.73 o
   5  -9   4      255.63      274.08      8.43 o
   6  -9   4      389.36      355.69     10.36 o
   7  -9   4       75.86       87.95      6.89 o
   8  -9   4        1.73       -2.91      3.88 o
   9  -9   4       51.94       70.55      5.64 o
  10  -9   4       57.27       55.69      5.27 o
  11  -9   4        4.56       -6.97      6.97 o
  12  -9   4        7.25        2.53      7.88 o
  -8  -8   4        2.30        2.60     14.11 o
  -7  -8   4        3.19       -4.23     19.51 o
  -6  -8   4       60.22       83.74     19.48 o
  -5  -8   4      110.03      119.25      9.79 o
  -4  -8   4        1.96        1.60      5.59 o
  -3  -8   4      340.19      322.02     11.34 o
  -2  -8   4      973.55      923.38     17.09 o
  -1  -8   4      315.53      328.31      8.40 o
   0  -8   4      210.50      188.10      7.98 o
   1  -8   4     1145.11     1169.78     17.32 o
   2  -8   4      923.17      888.35     17.44 o
   3  -8   4       73.29       90.60      4.64 o
   4  -8   4      210.74      258.70      6.62 o
   5  -8   4      735.46      689.18     10.40 o
   6  -8   4      325.26      294.06      7.08 o
   7  -8   4        0.06       -1.04      4.35 o
   8  -8   4      142.85      140.35      6.55 o
   9  -8   4      103.35      111.63      5.94 o
  10  -8   4        1.23        1.09      3.69 o
  11  -8   4        9.05        5.36      4.61 o
  12  -8   4       13.05        8.28      6.80 o
  -8  -7   4        5.99       16.05     11.96 o
  -7  -7   4       47.10       33.70     16.66 o
  -6  -7   4       63.28       56.64     12.83 o
  -5  -7   4       18.18       26.55      6.94 o
  -4  -7   4       38.50       32.25      5.00 o
  -3  -7   4      885.73      951.40     13.19 o
  -2  -7   4      719.70      620.43     11.49 o
  -1  -7   4      259.29      215.94      6.24 o
   0  -7   4      826.41      880.08     12.43 o
   1  -7   4      600.84      590.44     10.03 o
   2  -7   4      382.58      410.25      7.95 o
   3  -7   4      368.37      340.26      7.72 o
   4  -7   4     1851.11     2080.76     24.66 o
   5  -7   4      586.77      440.11      7.97 o
   6  -7   4       76.71       56.46      3.28 o
   7  -7   4      225.65      152.24      5.26 o
   8  -7   4      206.36      211.66      6.67 o
   9  -7   4       70.04       82.57      6.07 o
  10  -7   4       13.95       14.61      3.69 o
  11  -7   4       44.05       52.07      5.26 o
  12  -7   4       13.40       11.28     10.16 o
  -9  -6   4        3.80        1.34     16.17 o
  -8  -6   4       50.25       98.74     32.93 o
  -7  -6   4       70.91       55.73     12.57 o
  -6  -6   4        0.76       -1.33      6.93 o
  -5  -6   4      264.22      215.63      6.36 o
  -4  -6   4      568.63      685.01     11.01 o
  -3  -6   4      197.29      205.64      5.72 o
  -2  -6   4        1.44       -3.05      3.05 o
  -1  -6   4     1616.03     1441.38     17.08 o
   0  -6   4     2527.84     2836.75     29.01 o
   1  -6   4      437.31      395.85      7.12 o
   2  -6   4     2369.40     2682.40     28.62 o
   3  -6   4     3541.44     3672.69     37.52 o
   4  -6   4      907.93      799.45     12.48 o
   5  -6   4       33.29       49.62      3.10 o
   6  -6   4     1653.98     1479.59     19.34 o
   7  -6   4      443.23      450.25      8.06 o
   8  -6   4       14.45       15.61      3.17 o
   9  -6   4       20.42       30.07      3.98 o
  10  -6   4      114.50      115.95      6.93 o
  11  -6   4       28.23       20.84      5.01 o
  12  -6   4        0.09       -9.84     10.30 o
  -9  -5   4       21.53       25.99     11.69 o
  -8  -5   4       55.71       77.00     13.39 o
  -7  -5   4        1.61       -1.05      8.82 o
  -6  -5   4       49.07       46.87      7.25 o
  -5  -5   4      436.96      453.33     10.39 o
  -4  -5   4      566.70      562.87      9.24 o
  -3  -5   4       36.26       40.55      3.54 o
  -2  -5   4     2167.13     2127.67     21.44 o
  -1  -5   4     4441.17     4657.10     44.37 o
   0  -5   4     1467.35     1780.02     18.98 o
   1  -5   4      246.29      251.44      5.17 o
   2  -5   4    10864.07    11778.58     95.71 o
   3  -5   4     2855.12     3251.46     33.01 o
   4  -5   4      964.77     1114.11     12.91 o
   5  -5   4     2307.01     2352.89     26.08 o
   6  -5   4     1825.54     1602.31     20.05 o
   7  -5   4       23.40       26.38      3.08 o
   8  -5   4      106.93      102.34      4.39 o
   9  -5   4       45.96       42.01      4.25 o
  10  -5   4       44.97       49.80      4.44 o
  11  -5   4        3.03       -1.47      6.11 o
  12  -5   4        1.50       -4.09     11.77 o
 -10  -4   4       10.32       20.95     11.96 o
  -9  -4   4       28.70       21.23     19.93 o
  -8  -4   4        8.82        7.04      8.15 o
  -7  -4   4       54.41       50.30      7.15 o
  -6  -4   4      210.52      213.63      7.25 o
  -5  -4   4      375.26      366.43      8.96 o
  -4  -4   4        5.21       -2.29      2.29 o
  -3  -4   4      835.40      731.54     10.04 o
  -2  -4   4      322.54      357.29      5.85 o
  -1  -4   4       45.43       43.29      2.72 o
   0  -4   4       74.28       65.52      2.71 o
   1  -4   4     1603.97     1813.78     17.55 o
   2  -4   4     1955.27     2201.94     21.65 o
   3  -4   4     1029.47     1150.64     15.02 o
   4  -4   4      181.69      131.89      3.52 o
   5  -4   4     1314.57     1177.56     14.00 o
   6  -4   4      497.70      473.00      8.85 o
   7  -4   4      122.39       78.93      4.03 o
   8  -4   4      513.28      464.16     11.65 o
   9  -4   4      110.91      112.58      6.62 o
  10  -4   4        0.26       -4.40      4.40 o
  11  -4   4       14.98       11.34      5.07 o
  12  -4   4        8.00        5.12     13.75 o
 -10  -3   4       13.96        8.20     10.66 o
  -9  -3   4        2.14       -7.49      7.49 o
  -8  -3   4       33.56       43.02     12.49 o
  -7  -3   4      215.41      190.94      9.42 o
  -6  -3   4       36.30       40.58      3.83 o
  -5  -3   4       26.93       42.11      4.00 o
  -4  -3   4      293.97      304.21      7.06 o
  -3  -3   4     3480.67     3151.88     28.85 o
  -2  -3   4      164.91      215.55      4.17 o
  -1  -3   4     1288.06     1410.12     12.94 o
   0  -3   4      440.21      697.88      7.17 o
   1  -3   4     4581.65     4817.54     38.29 o
   2  -3   4     3389.98     3629.70     32.20 o
   3  -3   4      820.09      687.79      9.93 o
   4  -3   4     4837.28     5316.21     51.41 o
   5  -3   4     1429.22     1553.43     19.28 o
   6  -3   4       51.38       47.95      4.49 o
   7  -3   4      499.53      407.64      8.75 o
   8  -3   4      301.67      289.06     10.26 o
   9  -3   4       56.79       66.41      6.49 o
  10  -3   4       27.43       15.84      5.75 o
  11  -3   4       46.26       48.31      8.25 o
  12  -3   4        2.10       -0.70      7.38 o
 -11  -2   4       13.78        7.18     10.29 o
 -10  -2   4        7.15        4.13      7.97 o
  -9  -2   4       11.48       10.07      7.64 o
  -8  -2   4      184.40      190.67      9.21 o
  -7  -2   4      424.80      439.05     12.78 o
  -6  -2   4        5.34       -3.62      3.62 o
  -5  -2   4     1541.09     1528.69     20.68 o
  -4  -2   4     1718.31     1639.08     21.84 o
  -3  -2   4       44.46       59.58      2.41 o
  -2  -2   4     1033.57     1186.02     11.56 o
  -1  -2   4     1390.67     1349.46     13.21 o
   0  -2   4     4856.60     4176.68     30.72 o
   1  -2   4     1829.58     1932.21     16.34 o
   2  -2   4     4711.32     5047.60     41.73 o
   3  -2   4     5495.35     6268.07     59.98 o
   4  -2   4     2095.04     2236.75     22.78 o
   5  -2   4       50.21       56.79      2.99 o
   6  -2   4      776.07      770.77     11.46 o
   7  -2   4      459.45      444.61     10.94 o
   8  -2   4        7.51       -5.11      5.11 o
   9  -2   4       30.92       33.86      6.58 o
  10  -2   4       49.25       55.11     10.05 o
  11  -2   4       17.83       26.96      8.73 o
 -11  -1   4        3.08       12.78     11.76 o
 -10  -1   4        4.82        1.44      6.97 o
  -9  -1   4       90.59       94.73      7.35 o
  -8  -1   4      236.86      240.07     13.40 o
  -7  -1   4       25.24       31.12      4.47 o
  -6  -1   4      656.98      671.36     10.30 o
  -5  -1   4     2831.80     2769.71     30.64 o
  -4  -1   4     4340.71     4502.76     51.22 o
  -3  -1   4     2607.35     2788.01     26.51 o
  -2  -1   4    17440.46    17796.54    130.91 o
  -1  -1   4     3546.87     3156.81     24.49 o
   0  -1   4     1879.96     1901.80     15.40 o
   1  -1   4      719.35      689.60      7.01 o
   2  -1   4     1393.91     1418.51     12.54 o
   3  -1   4      622.61      544.02      7.15 o
   4  -1   4      665.49      747.13      9.91 o
   5  -1   4      347.15      339.51      7.08 o
   6  -1   4      875.10      862.32     14.22 o
   7  -1   4      223.72      205.28      8.39 o
   8  -1   4        8.54        7.88      5.85 o
   9  -1   4      100.02      107.52      8.66 o
  10  -1   4       31.23       32.01      7.30 o
  11  -1   4        0.08       -8.60      8.60 o
 -11   0   4        1.77        0.76      6.84 o
 -10   0   4       41.34       55.94      6.35 o
  -9   0   4       57.79       90.98      7.01 o
  -8   0   4        6.30       11.24      5.58 o
  -7   0   4       58.71       64.03      4.42 o
  -6   0   4      890.09      896.38     11.71 o
  -5   0   4     1532.58     1407.39     16.52 o
  -4   0   4      132.20      115.45      4.03 o
  -3   0   4     1274.73     1556.91     17.60 o
  -2   0   4     3942.02     4140.42     32.79 o
  -1   0   4      399.29      379.11      4.68 o
   0   0   4      284.37      385.43      5.06 o
   1   0   4     4412.09     4465.31     37.31 o
   2   0   4      991.50      906.19     10.51 o
   3   0   4      859.31      817.11      9.13 o
   4   0   4      510.49      501.85     11.06 o
   5   0   4      643.27      582.37     11.57 o
   6   0   4      173.73      160.78      6.12 o
   7   0   4       45.07       27.16      6.64 o
   8   0   4      197.76      185.32     10.56 o
   9   0   4       58.51       71.68     12.36 o
  10   0   4        0.14       -6.82      6.82 o
  11   0   4        6.57       -5.89     13.38 o
 -12   1   4        0.42        3.83      7.77 o
 -11   1   4       14.63       14.83      5.32 o
 -10   1   4       57.90       75.99      6.14 o
  -9   1   4       46.03       48.43      5.22 o
  -8   1   4       61.33       63.91      4.35 o
  -7   1   4      480.18      487.15     12.56 o
  -6   1   4      636.66      573.34     10.14 o
  -5   1   4       25.07        5.55      2.37 o
  -4   1   4     3444.76     3477.92     34.05 o
  -3   1   4     4998.85     4820.06     53.46 o
  -2   1   4      134.98      111.24      2.86 o
  -1   1   4     1764.75     1852.08     17.44 o
   0   1   4     1180.21     1337.57     13.47 o
   1   1   4     2587.00     2906.11     26.57 o
   2   1   4        0.53        2.43      1.92 o
   3   1   4     1493.95     1489.28     15.24 o
   4   1   4     1643.78     1789.89     22.00 o
   5   1   4      134.00      156.08      5.17 o
   6   1   4      153.43      121.88      7.40 o
   7   1   4      223.55      217.52     12.88 o
   8   1   4      138.67      127.80     10.21 o
   9   1   4        9.18       14.77      7.55 o
  10   1   4       14.67       18.18      8.47 o
 -12   2   4       13.73       29.10      9.25 o
 -11   2   4       24.76       38.12      5.13 o
 -10   2   4        0.62       -1.34      4.21 o
  -9   2   4       37.35       40.32      4.52 o
  -8   2   4      188.95      196.78      6.22 o
  -7   2   4      237.64      223.59      6.15 o
  -6   2   4        0.16       -2.54      2.54 o
  -5   2   4     1622.57     1570.34     21.23 o
  -4   2   4     1841.78     1647.19     18.40 o
  -3   2   4       21.97       15.99      2.38 o
  -2   2   4      295.73      276.18      4.86 o
  -1   2   4     5785.18     6285.97     65.51 o
   0   2   4    13940.42    16226.63    130.65 o
   1   2   4      321.66      327.33      7.97 o
   2   2   4     5240.76     5520.48     48.92 o
   3   2   4     3260.40     3164.30     31.58 o
   4   2   4      250.40      279.46      6.41 o
   5   2   4      113.50       78.75      4.88 o
   6   2   4      439.08      447.63     15.99 o
   7   2   4      184.70      179.00     11.64 o
   8   2   4        5.04        4.47     10.29 o
   9   2   4       11.35       15.42      8.81 o
  10   2   4       13.64       15.19     14.16 o
 -12   3   4       15.09       16.64      5.85 o
 -11   3   4        4.72        8.68      4.01 o
 -10   3   4       16.02       21.35      4.95 o
  -9   3   4      158.68      164.05      5.75 o
  -8   3   4      168.38      160.03      5.24 o
  -7   3   4       12.35       12.58      3.18 o
  -6   3   4      384.30      447.69      9.69 o
  -5   3   4     1392.40     1337.40     21.73 o
  -4   3   4     1211.14     1157.03     14.01 o
  -3   3   4      420.10      456.42      8.17 o
  -2   3   4     8807.59     9304.86     84.19 o
  -1   3   4     6081.23     6682.87     65.70 o
   0   3   4       77.93       82.07      3.90 o
   1   3   4     5057.40     5663.13     53.02 o
   2   3   4     4800.22     4780.33     45.69 o
   3   3   4      644.11      629.62     10.38 o
   4   3   4      125.97       91.93      4.68 o
   5   3   4      233.15      223.92      7.89 o
   6   3   4      163.55      148.38     11.83 o
   7   3   4       19.38       25.36      8.31 o
   8   3   4        6.23        3.99      8.04 o
   9   3   4       24.66       30.25      9.50 o
 -12   4   4        3.81        6.27      4.92 o
 -11   4   4       10.61        6.00      4.76 o
 -10   4   4       60.20       65.82      4.48 o
  -9   4   4       65.35       69.59      4.41 o
  -8   4   4       18.40       26.82      3.47 o
  -7   4   4      203.30      221.91      8.19 o
  -6   4   4     1153.51     1135.82     17.63 o
  -5   4   4      700.80      594.70     10.45 o
  -4   4   4       22.55       15.31      2.81 o
  -3   4   4      635.81      606.30     10.19 o
  -2   4   4     2415.46     2409.00     24.59 o
  -1   4   4     1101.45     1183.61     14.16 o
   0   4   4      535.53      511.01      9.05 o
   1   4   4     1120.67     1194.06     15.81 o
   2   4   4      936.82     1026.93     14.40 o
   3   4   4       22.44       28.74      3.49 o
   4   4   4      422.76      434.52      9.85 o
   5   4   4       96.11       82.56      5.81 o
   6   4   4       16.67       15.86      8.57 o
   7   4   4       15.71        7.69      8.50 o
   8   4   4       28.03       22.26      9.89 o
   9   4   4        7.74        3.88     14.82 o
 -12   5   4        1.24       -1.51      6.52 o
 -11   5   4       25.13       17.98      4.91 o
 -10   5   4       38.46       41.12      4.14 o
  -9   5   4        6.96       10.02      3.85 o
  -8   5   4       74.11       64.74      5.16 o
  -7   5   4      636.07      633.76     12.12 o
  -6   5   4      373.01      308.46      7.19 o
  -5   5   4       38.72       49.07      3.34 o
  -4   5   4     1643.56     1687.63     20.97 o
  -3   5   4     1453.29     1397.90     15.69 o
  -2   5   4       49.98       42.67      3.24 o
  -1   5   4      142.03      102.28      4.37 o
   0   5   4     1319.70     1428.86     16.53 o
   1   5   4     1040.84     1160.42     14.57 o
   2   5   4        0.04       -2.52      3.56 o
   3   5   4      997.36     1060.32     16.17 o
   4   5   4     1175.46     1218.17     19.35 o
   5   5   4      117.07      113.05      9.53 o
   6   5   4       66.30       54.66     10.36 o
   7   5   4      102.16      130.99     18.72 o
   8   5   4       18.26       32.13     12.57 o
 -12   6   4       14.49       18.13      7.37 o
 -11   6   4       38.71       53.79      5.97 o
 -10   6   4        3.09       -1.48      4.17 o
  -9   6   4       51.98       37.84      4.99 o
  -8   6   4      269.42      276.25      9.61 o
  -7   6   4      434.59      406.62     11.61 o
  -6   6   4       23.93       25.39      3.65 o
  -5   6   4     1193.93     1205.42     18.02 o
  -4   6   4     1085.05     1008.82     21.52 o
  -3   6   4       33.21       22.99      3.32 o
  -2   6   4      872.94      819.01     12.53 o
  -1   6   4     1200.94     1344.94     18.01 o
   0   6   4      529.25      567.06      9.77 o
   1   6   4       16.36       18.97      3.87 o
   2   6   4      456.76      420.39     11.59 o
   3   6   4      157.71      175.63      7.66 o
   4   6   4        2.47       -0.24      4.26 o
   5   6   4        3.81       -1.92      8.08 o
   6   6   4       82.88       75.47     13.87 o
   7   6   4       58.22       54.63     13.56 o
 -12   7   4       15.74       26.57      8.68 o
 -11   7   4        6.70        6.13      5.62 o
 -10   7   4       31.81       20.45      8.67 o
  -9   7   4      226.37      194.22      8.73 o
  -8   7   4       90.67       84.50      6.93 o
  -7   7   4      158.49      148.88      8.40 o
  -6   7   4      723.15      736.71     17.41 o
  -5   7   4      549.31      521.46     10.45 o
  -4   7   4       40.30       22.92      3.98 o
  -3   7   4      348.12      365.24      8.95 o
  -2   7   4      704.02      731.75     14.00 o
  -1   7   4      441.87      418.91      9.13 o
   0   7   4       84.62       68.21      5.06 o
   1   7   4      129.01      139.73      8.19 o
   2   7   4      625.73      609.58     16.01 o
   3   7   4      278.26      274.75     11.43 o
   4   7   4        9.22        1.68      6.28 o
   5   7   4       94.26       96.80     11.90 o
   6   7   4       43.68       38.60     13.84 o
   7   7   4        5.45        5.35     18.04 o
 -12   8   4        1.71       -8.00     12.46 o
 -11   8   4        2.66       -4.98      4.98 o
 -10   8   4       23.92       19.99      6.05 o
  -9   8   4       69.49       83.61      6.92 o
  -8   8   4      101.58      135.24      8.43 o
  -7   8   4       45.13       40.84      6.58 o
  -6   8   4      573.41      582.24     16.08 o
  -5   8   4      208.19      194.13      8.45 o
  -4   8   4        8.50       13.81      3.24 o
  -3   8   4      628.51      623.59     12.49 o
  -2   8   4      705.72      632.64     12.88 o
  -1   8   4       40.40       33.26      5.48 o
   0   8   4      225.84      223.20     10.01 o
   1   8   4      609.28      594.06     16.01 o
   2   8   4       90.75      102.29      8.25 o
   3   8   4       13.20        7.57      6.80 o
   4   8   4       68.89       53.49     12.96 o
   5   8   4       41.91       19.25     12.66 o
   6   8   4        0.49        5.61     18.65 o
 -11   9   4       22.97       27.08     13.27 o
 -10   9   4       25.32       18.56      8.86 o
  -9   9   4        0.58       -4.90      6.46 o
  -8   9   4       54.49       40.79      8.37 o
  -7   9   4      170.20      190.78     12.27 o
  -6   9   4      235.24      248.52     13.59 o
  -5   9   4       11.88       19.06      7.88 o
  -4   9   4      601.79      629.52     12.63 o
  -3   9   4      749.16      702.56     16.95 o
  -2   9   4       50.15       38.52      6.61 o
  -1   9   4      455.09      503.32     16.65 o
   0   9   4      666.85      676.59     25.31 o
   1   9   4       98.93      111.38     10.02 o
   2   9   4       30.37       14.39      8.60 o
   3   9   4      121.43      124.19     15.81 o
   4   9   4       66.99       55.79     14.93 o
   5   9   4        5.14        8.49     16.47 o
 -11  10   4        8.19        4.42     13.09 o
 -10  10   4        0.18       -2.82      8.93 o
  -9  10   4       32.96       18.36     10.12 o
  -8  10   4       93.87       80.13     17.65 o
  -7  10   4       32.42       31.61     22.47 o
  -6  10   4       19.90       22.16      8.15 o
  -5  10   4      207.41      246.32     23.87 o
  -4  10   4      202.03      203.46     10.25 o
  -3  10   4        4.91        3.71      6.89 o
  -2  10   4       88.43       91.87     10.17 o
  -1  10   4      296.54      304.69     15.95 o
   0  10   4      211.29      201.03     26.39 o
   1  10   4        3.44       12.74      8.98 o
   2  10   4      153.54      166.96     19.09 o
   3  10   4       77.40      117.79     17.28 o
   4  10   4        6.28       -0.96     13.17 o
 -10  11   4       16.20       21.48     10.05 o
  -9  11   4       57.03       55.55     12.20 o
  -8  11   4       26.95       33.79     13.34 o
  -7  11   4       12.92       -0.20     12.11 o
  -6  11   4      131.63      131.81     15.91 o
  -5  11   4      187.42      169.17     28.16 o
  -4  11   4       81.74       75.84     10.01 o
  -3  11   4       27.23       43.65     10.38 o
  -2  11   4      272.27      333.27     20.22 o
  -1  11   4      118.39      102.15     11.56 o
   0  11   4        1.15       -8.70      8.70 o
   1  11   4       56.38       52.23     11.60 o
   2  11   4       56.49       70.77     14.86 o
  -9  12   4       27.30       22.88     14.36 o
  -8  12   4        1.20       11.82     11.19 o
  -7  12   4       74.86      119.82     20.69 o
  -6  12   4      172.00      204.85     25.47 o
  -5  12   4       19.10       24.72     16.83 o
  -4  12   4       41.24       48.10     14.82 o
  -3  12   4      113.55      133.71     14.35 o
  -2  12   4       83.32       91.27     13.64 o
  -1  12   4        3.78       -4.69     10.80 o
   0  12   4       23.73       24.38     10.35 o
   1  12   4       37.08       19.10     11.93 o
  -8  13   4       22.59       13.06     15.08 o
  -7  13   4       26.29       26.13     17.01 o
  -6  13   4        4.66       11.74     16.63 o
  -5  13   4       10.41        9.38     16.86 o
  -4  13   4       53.25       35.24     17.29 o
  -3  13   4       38.09       32.46     17.41 o
  -2  13   4        1.62        6.97     16.65 o
  -1  13   4       46.65       58.18     23.31 o
   1 -15   5       23.43       32.52     13.21 o
   2 -15   5       50.94       78.19     14.38 o
   3 -15   5       12.59       -5.94     10.51 o
   4 -15   5       17.03       13.93      9.63 o
   5 -15   5       56.39       62.76     19.62 o
   6 -15   5       27.36       32.06     17.55 o
   7 -15   5        4.60        8.40     14.79 o
   8 -15   5        9.24       28.20     17.21 o
  -1 -14   5        0.25        8.84     11.85 o
   0 -14   5       53.74       66.84     20.64 o
   1 -14   5      130.99      119.55     15.58 o
   2 -14   5       44.99       61.31     13.20 o
   3 -14   5       18.44        2.97     10.04 o
   4 -14   5      129.79      147.48     12.70 o
   5 -14   5      124.78      150.50     22.99 o
   6 -14   5        2.00       -5.18     13.61 o
   7 -14   5       62.77       83.28     14.10 o
   8 -14   5       64.05       74.63     13.71 o
   9 -14   5       17.80        8.11     13.77 o
  -3 -13   5       29.13       37.65     11.40 o
  -2 -13   5        9.98        3.88      9.87 o
  -1 -13   5       26.15       30.70     10.14 o
   0 -13   5      134.17      120.94     12.64 o
   1 -13   5       77.00       93.09     11.18 o
   2 -13   5        4.65       16.69     11.38 o
   3 -13   5       94.88      108.11     18.26 o
   4 -13   5      277.41      265.03     15.05 o
   5 -13   5       59.31       45.48     15.68 o
   6 -13   5       15.64       23.98     11.07 o
   7 -13   5      111.73      125.56     14.49 o
   8 -13   5       47.95       28.80     11.11 o
   9 -13   5        1.10      -11.10     14.47 o
  10 -13   5       13.76       28.19     21.38 o
  -4 -12   5       14.22       10.88      9.84 o
  -3 -12   5        5.13        0.30      9.11 o
  -2 -12   5        9.59       10.11      9.06 o
  -1 -12   5       91.90       85.53     11.39 o
   0 -12   5      180.00      153.41     12.67 o
   1 -12   5        0.63       -7.33      7.33 o
   2 -12   5      390.31      396.42     17.25 o
   3 -12   5      400.77      411.40     16.41 o
   4 -12   5      115.92       91.20      8.61 o
   5 -12   5       51.00       70.86     12.49 o
   6 -12   5      323.45      310.02     18.79 o
   7 -12   5       81.10       61.59      9.51 o
   8 -12   5        1.52       -3.53      7.53 o
   9 -12   5       52.53       71.86      9.50 o
  10 -12   5       29.72       27.29      7.86 o
  11 -12   5        3.18        7.56      9.61 o
  -5 -11   5       26.61       28.97     11.63 o
  -4 -11   5        1.66        4.12      8.74 o
  -3 -11   5       26.53       12.92      7.79 o
  -2 -11   5      144.20      131.80     12.56 o
  -1 -11   5      110.85      116.40     11.61 o
   0 -11   5        6.09        8.96      8.16 o
   1 -11   5        7.04        3.32      7.48 o
   2 -11   5      341.68      376.87     14.32 o
   3 -11   5      224.82      195.90     10.22 o
   4 -11   5       59.53       80.83      8.42 o
   5 -11   5      316.24      358.65     16.05 o
   6 -11   5      293.99      282.24     15.83 o
   7 -11   5        3.65       -3.19     11.82 o
   8 -11   5       94.85      110.02      9.76 o
   9 -11   5       69.08       78.36      8.76 o
  10 -11   5        7.28        0.91      6.39 o
  11 -11   5        3.08       12.22      6.51 o
  -6 -10   5       27.86       57.46     21.64 o
  -5 -10   5       19.69       29.36     10.50 o
  -4 -10   5       14.29        3.16      8.27 o
  -3 -10   5      182.17      172.13     10.93 o
  -2 -10   5      248.33      234.66     14.15 o
  -1 -10   5        0.03       -9.02      9.02 o
   0 -10   5      825.09      718.67     22.37 o
   1 -10   5      730.72      679.14     18.44 o
   2 -10   5       47.10       63.50      6.72 o
   3 -10   5       25.95       17.43      4.73 o
   4 -10   5      539.69      585.66     13.11 o
   5 -10   5      627.27      645.53     15.45 o
   6 -10   5       83.58       56.95      6.22 o
   7 -10   5       66.75       86.26     10.68 o
   8 -10   5      305.83      300.02     11.12 o
   9 -10   5      103.72       99.79      7.00 o
  10 -10   5        2.18       12.13      5.02 o
  11 -10   5       21.00       26.47      6.33 o
  12 -10   5       10.24       14.04     12.26 o
  -7  -9   5       23.60       36.43     13.56 o
  -6  -9   5       13.78        5.15     15.63 o
  -5  -9   5       14.70       15.58      7.94 o
  -4  -9   5      166.82      174.80     10.55 o
  -3  -9   5      229.24      188.75     13.69 o
  -2  -9   5       37.63       39.48     11.48 o
  -1  -9   5      303.43      288.75     10.95 o
   0  -9   5      918.38      856.92     14.45 o
   1  -9   5      218.13      268.98      9.14 o
   2  -9   5       36.44       35.34      4.78 o
   3  -9   5      466.14      463.27     11.04 o
   4  -9   5      573.30      608.38     10.77 o
   5  -9   5       41.87       40.65      4.05 o
   6  -9   5      217.55      254.78      9.33 o
   7  -9   5      308.24      280.31      9.29 o
   8  -9   5       63.23       47.84      5.88 o
   9  -9   5        1.10        1.53      4.53 o
  10  -9   5       34.22       42.42      5.28 o
  11  -9   5       42.79       50.89      5.09 o
  12  -9   5        2.74       -0.09      7.89 o
  -8  -8   5       17.40       16.98     12.95 o
  -7  -8   5       15.96       24.17     17.01 o
  -6  -8   5        2.26       -7.65     14.19 o
  -5  -8   5      173.82      192.54     11.64 o
  -4  -8   5      266.15      216.55      9.76 o
  -3  -8   5        1.01       -1.79      5.29 o
  -2  -8   5      304.49      324.79      9.92 o
  -1  -8   5      993.04      986.24     14.46 o
   0  -8   5      389.50      344.89      8.22 o
   1  -8   5      173.06      147.09      6.03 o
   2  -8   5      565.88      611.27     17.53 o
   3  -8   5      753.65      759.41     11.66 o
   4  -8   5       96.30      110.21      5.49 o
   5  -8   5      128.98      155.00      5.79 o
   6  -8   5      543.84      605.82     10.44 o
   7  -8   5      375.94      296.48      8.67 o
   8  -8   5        5.00        5.91      4.44 o
   9  -8   5      150.72      146.46      8.12 o
  10  -8   5       85.97       96.74      7.21 o
  11  -8   5        7.86        7.11      3.79 o
  12  -8   5        5.37        6.73      7.56 o
  -8  -7   5        5.00       21.73     16.23 o
  -7  -7   5        1.78      -10.60     10.60 o
  -6  -7   5       58.20       89.11     13.95 o
  -5  -7   5      110.62      133.49      8.36 o
  -4  -7   5       44.12       40.08      5.13 o
  -3  -7   5      229.82      205.47      6.20 o
  -2  -7   5     1087.37     1167.34     16.66 o
  -1  -7   5      532.17      432.86      8.76 o
   0  -7   5      360.66      320.54      9.04 o
   1  -7   5     2159.81     1876.47     20.78 o
   2  -7   5     1683.16     1835.99     24.14 o
   3  -7   5      943.07     1091.61     17.58 o
   4  -7   5      512.68      549.09      9.77 o
   5  -7   5     1409.63     1519.36     17.68 o
   6  -7   5      469.52      488.10      8.70 o
   7  -7   5       23.52       19.72      4.96 o
   8  -7   5      184.89      181.74      7.57 o
   9  -7   5      161.88      186.45      7.54 o
  10  -7   5       28.34       36.73      4.60 o
  11  -7   5        0.56        6.19      5.08 o
  12  -7   5       11.72       13.24     12.00 o
  -9  -6   5        8.37       11.63     15.94 o
  -8  -6   5        3.89       -2.08     10.84 o
  -7  -6   5       76.99       94.69     13.73 o
  -6  -6   5      146.20      181.37     15.68 o
  -5  -6   5       10.71        6.79      3.48 o
  -4  -6   5      215.52      230.84      6.49 o
  -3  -6   5     1120.43     1110.65     14.59 o
  -2  -6   5      746.22      675.86     11.02 o
  -1  -6   5       54.31       57.39      4.16 o
   0  -6   5     3158.74     3244.11     32.41 o
   1  -6   5     2985.01     2609.41     34.92 o
   2  -6   5        7.92        4.99      2.34 o
   3  -6   5      329.81      313.34      6.37 o
   4  -6   5     1903.60     1818.47     24.88 o
   5  -6   5      836.30      829.96     11.81 o
   6  -6   5        9.56        8.66      2.41 o
   7  -6   5       24.25       19.53      2.91 o
   8  -6   5      307.12      287.24      8.70 o
   9  -6   5      107.46      103.77      5.79 o
  10  -6   5        0.63        2.56      4.02 o
  11  -6   5       19.55       22.79      4.56 o
  12  -6   5       19.11       24.29     12.98 o
 -10  -5   5        4.65        8.17     12.18 o
  -9  -5   5        1.40      -11.53     12.63 o
  -8  -5   5       42.78       33.03     11.28 o
  -7  -5   5      110.22      117.28     15.73 o
  -6  -5   5       57.63       66.54      7.69 o
  -5  -5   5      117.16       83.17      5.89 o
  -4  -5   5     1025.18     1167.84     15.39 o
  -3  -5   5     1421.67     1299.98     15.60 o
  -2  -5   5      279.20      240.07      5.72 o
  -1  -5   5     1657.07     1566.45     15.70 o
   0  -5   5     3768.90     3666.85     35.53 o
   1  -5   5     2173.12     2218.94     21.54 o
   2  -5   5      122.44       71.89      4.23 o
   3  -5   5     3953.21     4156.10     44.45 o
   4  -5   5     3613.91     3557.51     41.84 o
   5  -5   5       92.28       72.74      3.40 o
   6  -5   5      531.71      512.50      8.93 o
   7  -5   5      164.17      127.01      5.10 o
   8  -5   5        7.42       -0.12      3.96 o
   9  -5   5        0.55       -3.94      3.94 o
  10  -5   5       14.56       12.18      4.96 o
  11  -5   5       16.25       19.52      6.20 o
  12  -5   5        1.05       11.05     13.18 o
 -10  -4   5        0.08       10.08     11.43 o
  -9  -4   5       23.25       29.42     11.41 o
  -8  -4   5       71.19       90.65     10.54 o
  -7  -4   5       53.91       40.75      8.62 o
  -6  -4   5        0.36        1.29      4.82 o
  -5  -4   5      775.64      746.67     14.70 o
  -4  -4   5     1005.37     1184.11     14.05 o
  -3  -4   5       12.30        1.92      1.81 o
  -2  -4   5      680.79      730.83      8.88 o
  -1  -4   5     3716.19     3870.01     33.33 o
   0  -4   5     1571.15     1452.47     14.25 o
   1  -4   5       37.70       72.95      3.01 o
   2  -4   5     1759.55     1698.13     17.58 o
   3  -4   5     1025.38     1148.55     14.35 o
   4  -4   5      165.86      148.14      4.70 o
   5  -4   5     2323.19     2281.11     25.57 o
   6  -4   5     1148.61     1130.23     17.18 o
   7  -4   5      143.91      155.45      5.84 o
   8  -4   5       62.87       54.97      5.45 o
   9  -4   5      219.31      187.34      9.20 o
  10  -4   5       28.81       26.10      5.83 o
  11  -4   5        0.12       -1.29      5.49 o
  12  -4   5        2.36       16.86     14.85 o
 -10  -3   5       15.71       23.74     10.87 o
  -9  -3   5       46.00       47.33      9.38 o
  -8  -3   5        9.11        9.41      7.36 o
  -7  -3   5       18.44        5.10      5.97 o
  -6  -3   5      272.07      232.89      8.62 o
  -5  -3   5      655.42      696.40     14.51 o
  -4  -3   5      230.02      194.97      4.98 o
  -3  -3   5        4.31        6.36      2.16 o
  -2  -3   5     2924.01     3087.39     25.83 o
  -1  -3   5     2575.35     1894.81     17.45 o
   0  -3   5        1.61        2.46      1.83 o
   1  -3   5     2829.20     2961.32     25.77 o
   2  -3   5     2781.53     2933.45     26.60 o
   3  -3   5      448.06      525.48      7.48 o
   4  -3   5       82.15       95.99      3.18 o
   5  -3   5     1763.96     1658.03     17.91 o
   6  -3   5      524.81      575.88      9.53 o
   7  -3   5        4.21       -3.69      3.69 o
   8  -3   5       86.16       72.13      6.72 o
   9  -3   5      208.24      220.07     12.70 o
  10  -3   5       29.48       28.77      6.51 o
  11  -3   5        5.94       12.33      6.28 o
 -11  -2   5        2.62       -1.69      9.92 o
 -10  -2   5       32.64       13.69      8.16 o
  -9  -2   5       33.31       38.14     14.90 o
  -8  -2   5       15.40        0.69      6.36 o
  -7  -2   5      126.22       78.31      7.14 o
  -6  -2   5      337.98      439.75      9.07 o
  -5  -2   5        1.76        2.44      2.21 o
  -4  -2   5     1544.83     1489.63     18.50 o
  -3  -2   5     1959.34     2164.06     19.39 o
  -2  -2   5     1205.10     1159.78     11.07 o
  -1  -2   5      750.61      997.64      9.79 o
   0  -2   5     5165.97     4879.29     35.94 o
   1  -2   5     4544.30     5126.99     40.85 o
   2  -2   5     2682.46     2946.77     26.74 o
   3  -2   5      742.79      986.91     11.13 o
   4  -2   5     3443.78     3398.48     39.69 o
   5  -2   5     1393.53     1322.96     17.09 o
   6  -2   5       14.23       30.95      3.36 o
   7  -2   5      516.35      539.51     17.44 o
   8  -2   5      352.72      320.21     12.50 o
   9  -2   5       41.81       53.66      7.46 o
  10  -2   5        3.81        1.56      6.46 o
  11  -2   5       11.66       13.83      9.14 o
 -11  -1   5       10.66       11.46      8.06 o
 -10  -1   5       15.35       31.65      7.83 o
  -9  -1   5        0.11        0.08      5.42 o
  -8  -1   5      160.74      174.74      8.27 o
  -7  -1   5      509.51      587.09     13.95 o
  -6  -1   5      217.39      267.14      6.61 o
  -5  -1   5      196.81      270.35      6.23 o
  -4  -1   5     6735.47     7043.56     72.44 o
  -3  -1   5     4397.83     4909.21     40.67 o
  -2  -1   5     3441.38     3798.34     32.12 o
  -1  -1   5     5970.38     6082.76     50.03 o
   0  -1   5     4676.27     4835.51     37.05 o
   1  -1   5       76.34      115.22      2.97 o
   2  -1   5      267.56      315.71      5.35 o
   3  -1   5     2133.09     1643.98     17.14 o
   4  -1   5     1996.47     1855.04     21.71 o
   5  -1   5       62.75      115.25      4.51 o
   6  -1   5      249.05      232.86      6.87 o
   7  -1   5      221.31      203.34     12.69 o
   8  -1   5       35.14       32.30      7.07 o
   9  -1   5        3.51       -4.99      8.66 o
  10  -1   5       30.87       28.61      7.76 o
  11  -1   5        8.83       15.86     10.34 o
 -11   0   5        9.15        2.74      7.16 o
 -10   0   5        2.51        6.66      5.41 o
  -9   0   5       94.48      117.23      7.16 o
  -8   0   5      193.95      174.98      7.77 o
  -7   0   5       10.66        6.64      3.46 o
  -6   0   5      214.31      229.65      5.61 o
  -5   0   5      515.96      529.00     12.83 o
  -4   0   5     1639.39     1462.17     17.20 o
  -3   0   5       21.11       35.03      2.56 o
  -2   0   5     3736.96     3767.41     33.35 o
  -1   0   5     3031.88     3003.34     27.33 o
   0   0   5     2243.43     2336.44     20.82 o
   1   0   5       54.17       42.96      2.79 o
   2   0   5     6481.29     6903.01     59.76 o
   3   0   5     2865.12     2774.14     25.74 o
   4   0   5       12.87        3.03      2.43 o
   5   0   5      452.69      403.15      7.93 o
   6   0   5      465.92      480.76     14.16 o
   7   0   5      131.43      144.47      9.52 o
   8   0   5       12.54       11.97      7.09 o
   9   0   5       77.82       86.24     12.36 o
  10   0   5       19.61        5.77      8.01 o
  11   0   5        0.23       -2.86      9.70 o
 -12   1   5        2.74       -0.12      7.80 o
 -11   1   5        0.36       -4.75      8.70 o
 -10   1   5       29.30       37.23      5.56 o
  -9   1   5       64.98       79.23      5.94 o
  -8   1   5       31.63       46.07      5.06 o
  -7   1   5       80.28       71.46      4.37 o
  -6   1   5      491.85      451.30      7.36 o
  -5   1   5     1037.39      980.40     12.50 o
  -4   1   5      709.01      673.76      8.80 o
  -3   1   5      802.69      740.66     10.41 o
  -2   1   5     3434.52     3573.04     35.69 o
  -1   1   5     3201.66     3407.55     37.00 o
   0   1   5       79.98       94.14      3.55 o
   1   1   5     4129.05     4827.11     47.70 o
   2   1   5     2832.29     2666.13     24.07 o
   3   1   5      254.71      259.40      6.49 o
   4   1   5      763.42      727.10     10.75 o
   5   1   5     1378.74     1412.35     19.07 o
   6   1   5      147.14      140.06      7.73 o
   7   1   5        6.83       -6.54      6.54 o
   8   1   5       53.43       68.31      9.05 o
   9   1   5       57.32       69.79     18.69 o
  10   1   5        8.45       13.54     10.67 o
 -12   2   5        0.34       -8.62     15.24 o
 -11   2   5       25.43       26.27      5.24 o
 -10   2   5       72.13       93.56      6.06 o
  -9   2   5        2.99        2.58      5.93 o
  -8   2   5       66.04       55.70      4.91 o
  -7   2   5      279.87      294.55      7.58 o
  -6   2   5      606.91      634.78      9.00 o
  -5   2   5      116.70       94.87      3.22 o
  -4   2   5     1749.83     1860.28     22.82 o
  -3   2   5     3930.69     4188.84     44.20 o
  -2   2   5      726.24      734.12     10.77 o
  -1   2   5        1.37        6.60      2.52 o
   0   2   5     2938.01     3490.75     35.94 o
   1   2   5     4686.80     4669.77     44.24 o
   2   2   5       15.39        0.42      2.57 o
   3   2   5      932.64      958.45     13.55 o
   4   2   5     1052.25     1156.92     15.30 o
   5   2   5      285.34      256.84      8.21 o
   6   2   5        0.69       -3.41      7.78 o
   7   2   5       82.04       60.83     10.53 o
   8   2   5       77.45       82.54     17.14 o
   9   2   5        5.41        5.78      7.97 o
  10   2   5        1.86        4.10     11.81 o
 -12   3   5        7.94       13.98      6.15 o
 -11   3   5       35.71       32.87      4.86 o
 -10   3   5       33.20       42.12      4.88 o
  -9   3   5       26.82       26.85      3.92 o
  -8   3   5      307.55      286.65      8.78 o
  -7   3   5      353.72      338.62      9.08 o
  -6   3   5       73.84       65.03      5.16 o
  -5   3   5      475.52      573.12     11.36 o
  -4   3   5     3579.64     3561.56     45.50 o
  -3   3   5     1957.71     1958.21     20.86 o
  -2   3   5     1179.84     1512.19     17.67 o
  -1   3   5     2912.50     3227.52     31.95 o
   0   3   5     3957.95     4043.58     41.67 o
   1   3   5      566.37      726.42     11.11 o
   2   3   5      647.42      611.13      9.71 o
   3   3   5      706.15      865.23     15.67 o
   4   3   5      374.26      367.33     10.71 o
   5   3   5       10.64       14.50      3.43 o
   6   3   5      201.25      170.99     17.29 o
   7   3   5      107.85       99.12     12.57 o
   8   3   5       20.39       37.88      9.07 o
   9   3   5        2.74       15.26      9.55 o
 -12   4   5       12.14       15.36      5.82 o
 -11   4   5       16.77       23.52      4.34 o
 -10   4   5        0.77        0.62      4.06 o
  -9   4   5      119.40       99.49      5.28 o
  -8   4   5      290.61      281.06      9.04 o
  -7   4   5       62.59       71.88      4.72 o
  -6   4   5      136.82      154.16      5.73 o
  -5   4   5      877.98      859.70     12.25 o
  -4   4   5      512.64      456.65      8.53 o
  -3   4   5       73.82       55.60      2.96 o
  -2   4   5      426.50      352.00      7.34 o
  -1   4   5      832.53      698.88     11.11 o
   0   4   5      354.18      429.02      8.57 o
   1   4   5      180.49      184.68      6.40 o
   2   4   5     1886.52     2030.26     24.18 o
   3   4   5      503.05      519.97     10.44 o
   4   4   5      148.66      157.94      7.81 o
   5   4   5      204.81      198.02     10.01 o
   6   4   5       64.24       77.79     10.42 o
   7   4   5        7.86        6.97      8.53 o
   8   4   5        4.61        8.90     18.92 o
   9   4   5       12.85       -8.43     15.77 o
 -12   5   5        4.65        6.35      5.53 o
 -11   5   5        1.13       -2.60      3.92 o
 -10   5   5       33.91       38.20      7.31 o
  -9   5   5      113.70      114.75      6.47 o
  -8   5   5       18.60       23.43      4.85 o
  -7   5   5      154.66      145.64      7.26 o
  -6   5   5      559.64      590.12     11.01 o
  -5   5   5      278.43      279.18      7.20 o
  -4   5   5      138.49      195.88      6.24 o
  -3   5   5      987.44     1152.77     13.99 o
  -2   5   5     1077.19      897.05     13.00 o
  -1   5   5      563.48      568.85     13.13 o
   0   5   5      158.42      130.29      5.20 o
   1   5   5     1011.23     1118.16     16.28 o
   2   5   5     1173.21     1162.75     18.38 o
   3   5   5      504.14      488.74     12.65 o
   4   5   5      125.20      123.65      7.47 o
   5   5   5      480.59      526.60     15.09 o
   6   5   5       59.15       45.62     12.52 o
   7   5   5        7.03       12.46     19.57 o
   8   5   5       27.41       37.32     18.27 o
 -12   6   5        0.28       -0.73      5.54 o
 -11   6   5       23.58       27.38      4.60 o
 -10   6   5       38.25       39.82      5.78 o
  -9   6   5        4.22        3.14      4.74 o
  -8   6   5       32.55       10.76      4.98 o
  -7   6   5      257.16      248.31     18.26 o
  -6   6   5      451.02      399.38     12.43 o
  -5   6   5        0.01        2.06      3.10 o
  -4   6   5      863.77      904.60     15.70 o
  -3   6   5     1012.99      986.41     15.14 o
  -2   6   5      105.34       81.03      4.73 o
  -1   6   5      133.95      156.57      5.95 o
   0   6   5      527.68      514.46     11.15 o
   1   6   5      739.12      740.76     12.68 o
   2   6   5        3.20        0.45      4.71 o
   3   6   5      356.79      322.99     12.14 o
   4   6   5      238.37      258.19     11.10 o
   5   6   5      117.67      118.77     19.73 o
   6   6   5        0.34        7.63     12.32 o
   7   6   5       31.15       49.32     13.92 o
 -12   7   5        7.53       -1.16      5.93 o
 -11   7   5       43.77       49.07      6.19 o
 -10   7   5       32.96       38.87      7.17 o
  -9   7   5       47.91       29.58      5.90 o
  -8   7   5      557.14      530.08     14.82 o
  -7   7   5      393.22      377.01     12.83 o
  -6   7   5        0.35       -5.02      5.02 o
  -5   7   5      694.78      650.95     18.15 o
  -4   7   5     1242.09     1338.74     16.83 o
  -3   7   5      282.45      257.51      7.91 o
  -2   7   5       20.09       43.53      4.41 o
  -1   7   5      718.43      716.79     13.89 o
   0   7   5      695.05      701.23     15.31 o
   1   7   5      164.64      173.71      9.22 o
   2   7   5       28.64       32.36      6.59 o
   3   7   5      276.45      303.48     12.01 o
   4   7   5       66.14       78.33      9.10 o
   5   7   5        1.39       -2.50      8.71 o
   6   7   5       20.00       34.50     20.06 o
 -11   8   5        4.00       10.80     12.83 o
 -10   8   5        0.54        1.39      7.25 o
  -9   8   5       26.35       15.19      6.89 o
  -8   8   5      151.23      149.94     12.94 o
  -7   8   5       36.35       45.35      8.11 o
  -6   8   5      150.21      151.27     11.10 o
  -5   8   5      603.08      644.33     21.02 o
  -4   8   5      436.22      468.10     10.48 o
  -3   8   5       33.66       36.44      5.94 o
  -2   8   5      528.58      487.66     14.01 o
  -1   8   5      279.52      258.62     11.86 o
   0   8   5       12.13        8.52      6.53 o
   1   8   5      127.06      119.32      9.94 o
   2   8   5      226.39      224.75     12.34 o
   3   8   5       41.49       37.23      8.34 o
   4   8   5        8.85        9.70     11.75 o
   5   8   5       40.24       31.21     14.59 o
 -11   9   5        2.44        0.30      7.92 o
 -10   9   5       24.85       18.53      8.59 o
  -9   9   5       27.29       26.22      7.75 o
  -8   9   5       18.90       21.90      7.71 o
  -7   9   5        2.80       -0.55      6.77 o
  -6   9   5      213.00      227.58     19.85 o
  -5   9   5      242.22      246.35     14.44 o
  -4   9   5        0.03        1.43      6.73 o
  -3   9   5      358.08      431.27     13.61 o
  -2   9   5      685.29      650.67     22.37 o
  -1   9   5       71.89       73.52      8.70 o
   0   9   5      170.62      185.61     13.36 o
   1   9   5      267.71      277.63     16.05 o
   2   9   5       65.33       50.27     10.75 o
   3   9   5        0.29        1.64     11.09 o
   4   9   5       38.09       34.19     14.34 o
 -10  10   5       19.19       43.23     13.22 o
  -9  10   5        2.48       -0.27      9.33 o
  -8  10   5       18.87       -4.48     16.11 o
  -7  10   5      102.11      102.78     19.54 o
  -6  10   5       97.92      108.45     14.22 o
  -5  10   5        3.18       13.49     11.01 o
  -4  10   5      286.73      332.03     17.71 o
  -3  10   5      292.07      330.65     31.75 o
  -2  10   5       37.89       20.66     10.11 o
  -1  10   5       36.98       44.65      9.32 o
   0  10   5      267.98      263.42     15.78 o
   1  10   5      165.08      145.13     13.62 o
   2  10   5        0.03       -2.89      9.54 o
   3  10   5       29.36       50.19     15.28 o
 -10  11   5        3.09       -4.22     10.40 o
  -9  11   5       14.49        4.42     10.54 o
  -8  11   5       86.10       61.65     13.91 o
  -7  11   5       59.71       64.98     13.73 o
  -6  11   5        0.50       -9.67      9.67 o
  -5  11   5       82.00       64.63     19.02 o
  -4  11   5      176.74      167.94     12.85 o
  -3  11   5       50.06       47.12     10.88 o
  -2  11   5       46.60       53.60     12.02 o
  -1  11   5      173.25      178.81     14.05 o
   0  11   5       83.59       84.29     12.16 o
   1  11   5        0.52       -9.21      9.21 o
   2  11   5       34.24       35.02     14.35 o
  -9  12   5       29.74       29.49     22.03 o
  -8  12   5       51.73       66.46     23.81 o
  -7  12   5        3.85        6.99     14.93 o
  -6  12   5       59.03       56.60     19.31 o
  -5  12   5       95.77       69.38     20.43 o
  -4  12   5       22.08        8.89     20.03 o
  -3  12   5        4.15        4.62     11.83 o
  -2  12   5       43.81       55.18     12.93 o
  -1  12   5       29.27       42.54     13.12 o
   0  12   5        2.07       -5.52     11.18 o
  -6  13   5       34.14       27.16     18.59 o
  -5  13   5       13.47       11.40     17.15 o
  -4  13   5        0.75        4.09     11.75 o
  -3  13   5       28.58       12.40     11.30 o
   1 -15   6        1.86        5.64     17.48 o
   2 -15   6       21.27       27.68     12.58 o
   3 -15   6       68.93       36.28     12.15 o
   4 -15   6       28.10       10.36     16.78 o
   5 -15   6        0.65        2.68     15.88 o
   6 -15   6       17.84       39.42     17.38 o
   7 -15   6       34.71       29.29     16.20 o
   8 -15   6        9.67        7.42     14.93 o
  -1 -14   6       62.50       81.63     13.15 o
   0 -14   6       18.09       19.28     10.16 o
   1 -14   6       31.18       41.21     13.06 o
   2 -14   6      167.82      181.71     22.03 o
   3 -14   6       70.49       78.70     25.77 o
   4 -14   6        5.05       15.14      9.28 o
   5 -14   6      140.77      142.87     23.02 o
   6 -14   6      156.36      197.00     24.06 o
   7 -14   6        8.98       -8.25     10.64 o
   8 -14   6       10.15       20.70     11.46 o
   9 -14   6       23.76       29.56     11.78 o
  -3 -13   6       13.99        8.57      9.93 o
  -2 -13   6       52.02       72.17     10.21 o
  -1 -13   6       22.34       10.61      9.80 o
   0 -13   6       24.56       25.93      9.93 o
   1 -13   6      101.69       97.65     11.25 o
   2 -13   6      110.08      109.44     11.41 o
   3 -13   6        8.21       -8.39      9.24 o
   4 -13   6       87.61       92.57     19.91 o
   5 -13   6       86.09       94.49     17.96 o
   6 -13   6       19.23        0.05     10.67 o
   7 -13   6       19.16       25.60     11.41 o
   8 -13   6       64.73       70.91     12.78 o
   9 -13   6       16.54       13.31     10.16 o
  10 -13   6        0.16       -8.82      8.82 o
  -4 -12   6        9.86        6.91      9.49 o
  -3 -12   6       31.58       31.18      9.90 o
  -2 -12   6       37.81       29.76      9.88 o
  -1 -12   6        2.82       -8.10      8.10 o
   0 -12   6      204.06      200.25     13.96 o
   1 -12   6      410.39      370.13     31.39 o
   2 -12   6        5.42       -6.59      7.48 o
   3 -12   6      133.32      133.61     10.75 o
   4 -12   6      353.68      351.65     76.07 o
   5 -12   6      128.55       90.08     13.46 o
   6 -12   6       38.56       51.72     24.52 o
   7 -12   6      159.97      168.88     12.26 o
   8 -12   6      101.23      104.03     10.55 o
   9 -12   6        5.48        6.68      7.82 o
  10 -12   6       11.56       21.71      8.02 o
  11 -12   6       20.91       21.95      8.02 o
  -5 -11   6       20.72       14.33     18.41 o
  -4 -11   6       50.96       59.12     15.61 o
  -3 -11   6       16.93       24.02     10.57 o
  -2 -11   6       46.44       47.89      9.93 o
  -1 -11   6      146.78      134.11     11.76 o
   0 -11   6       89.20       97.46     18.50 o
   1 -11   6       12.39        3.05      6.99 o
   2 -11   6      270.04      265.87     12.16 o
   3 -11   6      611.81      626.27     16.96 o
   4 -11   6      153.64      145.94     10.05 o
   5 -11   6       11.06       25.83      8.63 o
   6 -11   6      353.42      363.73     13.34 o
   7 -11   6      235.84      178.88      9.94 o
   8 -11   6        0.11       -4.66      5.72 o
   9 -11   6       38.49       33.69      6.48 o
  10 -11   6       40.18       59.94      6.77 o
  11 -11   6       16.57       24.67      7.27 o
  -6 -10   6       16.12       39.39     20.03 o
  -5 -10   6       60.37       70.66     10.54 o
  -4 -10   6       36.56       54.64      9.69 o
  -3 -10   6       42.11       46.89      8.20 o
  -2 -10   6      486.83      461.62     28.35 o
  -1 -10   6      523.66      526.94     19.35 o
   0 -10   6        0.53       -7.01      7.01 o
   1 -10   6      598.65      619.32     17.37 o
   2 -10   6      709.77      760.54     19.34 o
   3 -10   6      277.95      272.26      9.92 o
   4 -10   6        0.75        5.59      4.50 o
   5 -10   6      282.91      360.67     14.46 o
   6 -10   6      389.21      432.84     12.23 o
   7 -10   6      133.73      101.37      6.87 o
   8 -10   6       12.86       44.85      6.46 o
   9 -10   6       96.84      106.11      7.39 o
  10 -10   6       23.40        7.48      5.23 o
  11 -10   6        0.01       -3.34      6.15 o
  -7  -9   6       11.72       15.97     16.89 o
  -6  -9   6       50.06       48.92     19.54 o
  -5  -9   6       37.56       52.25      8.96 o
  -4  -9   6        2.33       -4.25      6.28 o
  -3  -9   6      188.51      178.88     10.57 o
  -2  -9   6      365.46      364.08     23.47 o
  -1  -9   6       64.98       97.64      8.69 o
   0  -9   6       96.79      114.97      6.06 o
   1  -9   6     1081.71     1085.23     20.61 o
   2  -9   6      651.99      630.44     20.02 o
   3  -9   6        1.67       -0.86      3.52 o
   4  -9   6      292.67      346.25      8.95 o
   5  -9   6      738.32      768.78     20.47 o
   6  -9   6      141.89      139.08      8.15 o
   7  -9   6       51.70       55.42      6.45 o
   8  -9   6      118.37      120.95      8.77 o
   9  -9   6       47.43       33.42      7.42 o
  10  -9   6        0.02       -2.19      5.82 o
  11  -9   6       13.73       15.22      4.98 o
  12  -9   6        9.05        4.25     11.42 o
  -8  -8   6        3.65       14.68     16.57 o
  -7  -8   6       39.80       52.77     18.82 o
  -6  -8   6       46.17       59.85     18.07 o
  -5  -8   6        1.16        2.30      6.86 o
  -4  -8   6      189.31      195.73      9.57 o
  -3  -8   6      450.25      403.86     13.29 o
  -2  -8   6      162.07      160.36      7.04 o
  -1  -8   6      209.10      193.66      6.48 o
   0  -8   6      683.94      631.04     10.86 o
   1  -8   6      464.87      426.26     12.43 o
   2  -8   6        6.39       11.38      3.39 o
   3  -8   6      438.88      407.99     10.00 o
   4  -8   6      472.28      505.91     13.44 o
   5  -8   6      339.70      315.93     13.95 o
   6  -8   6       52.34       78.69      4.51 o
   7  -8   6      450.11      433.04     10.99 o
   8  -8   6      191.44      167.40      7.77 o
   9  -8   6        2.10       -1.91      4.41 o
  10  -8   6       49.10       46.38      5.50 o
  11  -8   6       40.42       43.02      6.55 o
  12  -8   6        7.76       -4.19     11.31 o
  -8  -7   6       25.82       17.35     16.80 o
  -7  -7   6       15.11       32.63     16.40 o
  -6  -7   6        2.87       -0.76     10.40 o
  -5  -7   6       90.40       74.15      9.04 o
  -4  -7   6      292.11      265.82     10.26 o
  -3  -7   6      137.24      152.46      5.91 o
  -2  -7   6      300.25      287.71      8.10 o
  -1  -7   6     1222.80     1141.85     16.13 o
   0  -7   6      521.91      540.40      9.46 o
   1  -7   6       51.06       36.18      3.95 o
   2  -7   6      472.64      517.08     12.88 o
   3  -7   6     1634.13     1504.87     19.82 o
   4  -7   6      186.94      232.54      6.61 o
   5  -7   6      152.87      197.39      6.00 o
   6  -7   6     1072.32     1234.90     16.46 o
   7  -7   6      513.94      413.73      9.85 o
   8  -7   6        0.05        8.47      4.68 o
   9  -7   6       56.50       43.96      6.47 o
  10  -7   6       83.11       92.33      6.27 o
  11  -7   6       14.49        8.88      4.44 o
  12  -7   6        1.38        3.54     12.81 o
  -9  -6   6       15.67       21.96     15.80 o
  -8  -6   6       31.40       50.58     12.97 o
  -7  -6   6        0.27       -6.93     22.99 o
  -6  -6   6      113.02      121.52     13.76 o
  -5  -6   6      194.30      145.30      5.90 o
  -4  -6   6      183.91      203.92      6.60 o
  -3  -6   6       61.75       26.66      3.81 o
  -2  -6   6     1473.37     1500.15     18.81 o
  -1  -6   6     1889.72     1888.58     19.91 o
   0  -6   6       56.62       54.31      4.16 o
   1  -6   6     4144.38     4507.24     45.79 o
   2  -6   6     3052.03     2970.45     29.57 o
   3  -6   6      385.48      356.60      9.41 o
   4  -6   6      440.13      323.78      7.15 o
   5  -6   6     1112.67     1290.18     18.15 o
   6  -6   6      477.95      514.79      8.82 o
   7  -6   6       22.08        0.61      2.79 o
   8  -6   6       62.52       67.94      5.63 o
   9  -6   6      140.93      138.12      6.86 o
  10  -6   6       58.00       71.54      5.86 o
  11  -6   6        0.20        1.32      5.12 o
  12  -6   6        7.23       14.42     14.27 o
  -9  -5   6       14.33       29.09     12.76 o
  -8  -5   6        0.47       -6.69     10.40 o
  -7  -5   6       49.16       70.82     10.37 o
  -6  -5   6      140.69      153.57     11.56 o
  -5  -5   6      167.75      150.71      6.04 o
  -4  -5   6        5.58       -2.91      2.91 o
  -3  -5   6     1421.43     1401.50     16.59 o
  -2  -5   6     1105.74     1183.65     14.98 o
  -1  -5   6      447.63      374.98      6.75 o
   0  -5   6      156.08      137.28      4.13 o
   1  -5   6     3705.50     3614.13     35.00 o
   2  -5   6     2750.22     3117.75     33.27 o
   3  -5   6        1.36       16.13      3.64 o
   4  -5   6      391.49      339.98      8.54 o
   5  -5   6      748.83      883.07     12.41 o
   6  -5   6      148.01      146.38      5.54 o
   7  -5   6      195.38      160.41      7.66 o
   8  -5   6       83.30       73.38      5.93 o
   9  -5   6       21.62       25.95      5.21 o
  10  -5   6        9.39        8.16      9.44 o
  11  -5   6        8.74        6.88      9.95 o
  12  -5   6       11.56       14.07     15.48 o
 -10  -4   6        5.51        4.71     18.50 o
  -9  -4   6        0.70        2.65     10.34 o
  -8  -4   6       26.34       26.62      8.65 o
  -7  -4   6      119.40      133.80     11.06 o
  -6  -4   6       41.12       43.25      6.02 o
  -5  -4   6        0.26       -1.52      3.53 o
  -4  -4   6      654.54      655.14      9.60 o
  -3  -4   6     1318.59     1175.66     14.27 o
  -2  -4   6      131.82      156.04      4.06 o
  -1  -4   6      543.55      647.46      8.17 o
   0  -4   6     2921.04     2689.47     25.33 o
   1  -4   6     1524.57     1305.17     13.17 o
   2  -4   6       27.78       46.54      2.75 o
   3  -4   6     4094.56     4030.10     40.33 o
   4  -4   6     4391.72     4765.46     54.66 o
   5  -4   6      437.76      454.81      8.40 o
   6  -4   6       41.35       49.73      2.89 o
   7  -4   6      861.79      763.42     14.05 o
   8  -4   6      254.43      265.67      9.81 o
   9  -4   6       18.28       10.14      7.81 o
  10  -4   6       40.79       32.88      6.59 o
  11  -4   6       20.96       22.21      8.55 o
 -10  -3   6        0.10        4.00      9.91 o
  -9  -3   6       28.34        6.48     15.71 o
  -8  -3   6      113.21      154.61     12.21 o
  -7  -3   6       82.90      115.48      8.41 o
  -6  -3   6       18.54        4.09      3.17 o
  -5  -3   6      282.61      338.10      8.33 o
  -4  -3   6     1365.39     1409.41     15.56 o
  -3  -3   6     1070.91     1046.74     11.26 o
  -2  -3   6     1820.84     1573.07     14.69 o
  -1  -3   6     6726.05     6853.12     56.60 o
   0  -3   6     2952.01     2544.39     20.92 o
   1  -3   6       22.58       32.35      2.50 o
   2  -3   6     2294.74     2211.76     21.08 o
   3  -3   6     1931.89     1963.84     20.00 o
   4  -3   6      295.24      221.97      6.27 o
   5  -3   6      620.73      633.72      9.93 o
   6  -3   6      649.17      644.38     10.21 o
   7  -3   6      181.24      186.87      9.69 o
   8  -3   6        6.25       -2.56      6.11 o
   9  -3   6       42.81       54.76      7.44 o
  10  -3   6       48.67       56.50      7.77 o
  11  -3   6        8.27       -4.05      8.28 o
 -11  -2   6        2.21        7.94     10.32 o
 -10  -2   6        7.60        5.50      8.04 o
  -9  -2   6       88.11      106.90     10.04 o
  -8  -2   6       98.15      137.68     10.38 o
  -7  -2   6       24.01       10.62      5.65 o
  -6  -2   6     1478.92     1395.35     18.78 o
  -5  -2   6     1232.77     1388.64     19.77 o
  -4  -2   6       73.64       70.93      3.84 o
  -3  -2   6      225.07      244.23      4.96 o
  -2  -2   6     6295.56     6530.24     51.73 o
  -1  -2   6     1609.84     1771.30     16.57 o
   0  -2   6     1140.04     1197.53     11.10 o
   1  -2   6     1035.04     1027.96     11.19 o
   2  -2   6     3783.24     3507.06     30.21 o
   3  -2   6     2318.36     2458.74     24.47 o
   4  -2   6      100.40       90.27      4.53 o
   5  -2   6     1350.19     1296.11     16.82 o
   6  -2   6      831.10      914.32     14.40 o
   7  -2   6       55.96       63.41      7.24 o
   8  -2   6       61.40       45.74      7.50 o
   9  -2   6       92.92       92.14      9.01 o
  10  -2   6       20.42       12.24      7.00 o
  11  -2   6        0.52       -9.21      9.21 o
 -11  -1   6        2.00        1.46      7.89 o
 -10  -1   6       35.55       42.97      8.45 o
  -9  -1   6       45.15       61.21     10.23 o
  -8  -1   6        4.00        5.11      5.35 o
  -7  -1   6       50.19       64.48      6.07 o
  -6  -1   6      832.40      824.90     12.44 o
  -5  -1   6      616.02      548.94     15.52 o
  -4  -1   6      109.64      132.90      4.09 o
  -3  -1   6     2562.67     2666.39     23.37 o
  -2  -1   6     4115.92     4228.01     34.25 o
  -1  -1   6       28.45       38.30      4.37 o
   0  -1   6      908.82     1118.27     12.26 o
   1  -1   6     1096.65     1193.93     12.67 o
   2  -1   6      218.08      252.22      6.06 o
   3  -1   6       23.23       25.78      2.65 o
   4  -1   6      390.56      336.74      7.05 o
   5  -1   6      788.46      788.13     13.83 o
   6  -1   6       30.94       40.47      3.06 o
   7  -1   6      173.27      168.57     10.10 o
   8  -1   6      149.75      137.70     11.72 o
   9  -1   6       21.50       29.20      7.79 o
  10  -1   6        0.01       10.92      7.86 o
  11  -1   6        6.37       -1.90     12.34 o
 -11   0   6       14.39       13.31      7.55 o
 -10   0   6       33.56       35.73      7.68 o
  -9   0   6        0.50       -4.88      4.88 o
  -8   0   6       94.58       75.68      6.28 o
  -7   0   6      309.85      319.58      8.89 o
  -6   0   6      182.05      206.31      5.77 o
  -5   0   6       29.61       25.05      2.62 o
  -4   0   6      802.62      668.02     11.84 o
  -3   0   6     4451.09     4633.44     40.55 o
  -2   0   6       97.44       88.34      2.89 o
  -1   0   6     3484.91     3764.42     35.65 o
   0   0   6     1731.94     1975.87     19.26 o
   1   0   6     1973.76     2528.99     25.19 o
   2   0   6        7.79       12.31      2.42 o
   3   0   6     2993.69     3157.28     29.44 o
   4   0   6      685.92      714.09     11.47 o
   5   0   6        8.31       15.57      3.24 o
   6   0   6      173.96      182.50     10.22 o
   7   0   6      314.34      326.11     14.46 o
   8   0   6       87.90       84.18     12.63 o
   9   0   6        2.40        4.64      7.53 o
  10   0   6       23.52       14.47     10.15 o
 -12   1   6        5.28        5.90      8.74 o
 -11   1   6       10.29       19.78      7.06 o
 -10   1   6        0.59        1.81      5.12 o
  -9   1   6       33.38       27.64      5.79 o
  -8   1   6      164.47      195.71      8.24 o
  -7   1   6      104.00      130.27      5.73 o
  -6   1   6       36.80       26.66      3.41 o
  -5   1   6      544.28      578.78      8.38 o
  -4   1   6     1199.51     1146.18     14.60 o
  -3   1   6      158.87      123.22      3.30 o
  -2   1   6     2947.51     3046.99     27.99 o
  -1   1   6     7228.95     7745.55     70.48 o
   0   1   6      712.24      783.42     10.97 o
   1   1   6      177.21      171.99      5.25 o
   2   1   6     3948.97     3916.21     36.02 o
   3   1   6     3668.38     3680.36     38.82 o
   4   1   6       79.69      131.49      6.81 o
   5   1   6      277.94      286.51      8.41 o
   6   1   6      416.21      441.83     12.80 o
   7   1   6       95.51       70.51     12.27 o
   8   1   6        1.09        5.51      7.85 o
   9   1   6       18.23       12.25      9.88 o
  10   1   6       21.87       19.60     14.68 o
 -12   2   6        6.19       16.31     18.55 o
 -11   2   6        0.18        7.45      6.23 o
 -10   2   6       27.91       25.10      5.28 o
  -9   2   6       62.25       62.58      6.38 o
  -8   2   6       62.67       63.70      5.51 o
  -7   2   6       31.45       16.60      3.81 o
  -6   2   6      581.89      592.34      9.39 o
  -5   2   6      846.75      884.88     11.31 o
  -4   2   6      116.20       80.84      3.67 o
  -3   2   6      577.05      623.97      8.70 o
  -2   2   6     4263.03     4279.43     42.84 o
  -1   2   6     1627.15     1442.17     17.21 o
   0   2   6     1167.55     1325.07     17.52 o
   1   2   6     1821.66     1730.99     20.48 o
   2   2   6     2077.01     2023.57     22.32 o
   3   2   6      242.58      315.98      7.51 o
   4   2   6      256.23      254.61      7.29 o
   5   2   6      312.08      330.20      9.61 o
   6   2   6      101.87       89.54      7.23 o
   7   2   6        1.37      -13.16     13.16 o
   8   2   6       17.71       15.40     10.15 o
   9   2   6       21.32       22.02     10.81 o
 -12   3   6        1.46        4.28     10.23 o
 -11   3   6       13.67        3.14      4.86 o
 -10   3   6       74.81       83.10      6.13 o
  -9   3   6       22.82       28.32      4.84 o
  -8   3   6       13.84       14.68      4.64 o
  -7   3   6      243.18      214.43      7.43 o
  -6   3   6      690.88      743.90     11.89 o
  -5   3   6      712.24      689.24     10.45 o
  -4   3   6      192.78      210.12      6.29 o
  -3   3   6     2993.41     3081.94     31.77 o
  -2   3   6     1936.53     1767.30     19.13 o
  -1   3   6      265.35      237.99      6.24 o
   0   3   6      165.28      114.30      4.63 o
   1   3   6     1167.98     1111.08     15.21 o
   2   3   6      271.97      306.24      7.56 o
   3   3   6        0.40       -3.18      3.18 o
   4   3   6      285.14      298.37      8.60 o
   5   3   6      400.55      396.71      9.52 o
   6   3   6       47.70       55.07     11.38 o
   7   3   6       12.64        0.09      9.46 o
   8   3   6       31.86       45.03     10.14 o
   9   3   6        7.90       34.50     16.86 o
 -12   4   6        2.21       -6.53      8.40 o
 -11   4   6       27.07       32.27      5.23 o
 -10   4   6       32.83       46.75      5.30 o
  -9   4   6        0.35       -1.30      3.85 o
  -8   4   6      118.42       95.49      6.36 o
  -7   4   6      368.10      357.24     11.03 o
  -6   4   6      148.79      175.82      5.55 o
  -5   4   6       32.18       45.05      4.39 o
  -4   4   6      471.23      511.98      9.62 o
  -3   4   6     1189.12     1127.89     14.73 o
  -2   4   6      147.65      139.22      6.05 o
  -1   4   6      684.58      713.56     11.49 o
   0   4   6     1879.92     1962.63     23.56 o
   1   4   6     1242.79     1209.40     17.63 o
   2   4   6      197.20      174.86      6.87 o
   3   4   6     1647.83     1634.89     29.01 o
   4   4   6      250.31      278.66     10.50 o
   5   4   6       58.11       37.89      7.01 o
   6   4   6      136.77      137.02     14.71 o
   7   4   6       77.48       95.29     14.18 o
   8   4   6        6.97        1.48     11.01 o
 -12   5   6        9.94       -1.97     14.63 o
 -11   5   6       22.65       39.46      5.40 o
 -10   5   6        0.48        2.17      4.60 o
  -9   5   6       84.15       77.59      6.35 o
  -8   5   6      276.13      244.17      9.81 o
  -7   5   6       98.74      108.15      7.13 o
  -6   5   6      216.56      215.41      7.83 o
  -5   5   6     1294.92     1349.78     19.99 o
  -4   5   6      886.22      828.32     13.60 o
  -3   5   6        0.06        0.68      2.90 o
  -2   5   6      407.71      442.21      9.08 o
  -1   5   6     1101.04     1213.28     17.74 o
   0   5   6      523.02      494.28     10.22 o
   1   5   6       18.10        3.97      3.74 o
   2   5   6      210.39      160.41      8.48 o
   3   5   6      650.94      731.00     17.14 o
   4   5   6       91.77      122.34      7.76 o
   5   5   6      125.00      128.91      9.79 o
   6   5   6      125.52      123.45     15.20 o
   7   5   6       23.77       38.57     13.41 o
 -12   6   6        9.45       14.96      9.39 o
 -11   6   6        0.19       10.47      5.04 o
 -10   6   6       54.84       55.49      6.87 o
  -9   6   6       76.12       87.30      6.99 o
  -8   6   6        7.51       10.94      5.98 o
  -7   6   6       55.99       23.25      5.94 o
  -6   6   6      329.84      341.26     12.25 o
  -5   6   6      117.86       92.85      5.98 o
  -4   6   6       12.45        7.05      2.58 o
  -3   6   6      518.35      473.66     10.23 o
  -2   6   6      816.12      875.82     20.43 o
  -1   6   6      324.04      283.09      8.16 o
   0   6   6        0.08       -1.54      3.55 o
   1   6   6      656.93      606.16     15.43 o
   2   6   6      682.41      688.37     17.09 o
   3   6   6      100.16      107.41      8.38 o
   4   6   6       14.91       27.68      7.41 o
   5   6   6      121.50      128.28     12.74 o
   6   6   6       48.92       57.63     14.08 o
   7   6   6        0.19       -3.88     17.06 o
 -11   7   6        7.61       -3.85      7.05 o
 -10   7   6       99.28      117.21     13.97 o
  -9   7   6       60.81       76.81      8.63 o
  -8   7   6       25.06       29.85      6.36 o
  -7   7   6      210.21      193.29      9.93 o
  -6   7   6      425.71      439.62     14.40 o
  -5   7   6       85.64       95.67      9.66 o
  -4   7   6      229.68      237.25      6.49 o
  -3   7   6      681.59      731.54     17.28 o
  -2   7   6      457.96      432.78     14.46 o
  -1   7   6        4.44       -5.47      5.59 o
   0   7   6      245.06      255.20     10.51 o
   1   7   6      353.20      319.09     13.43 o
   2   7   6       95.10       83.03      7.98 o
   3   7   6       34.46       38.18      7.90 o
   4   7   6      107.09       92.59     11.40 o
   5   7   6       38.16       29.60     13.16 o
   6   7   6        0.16      -11.48     16.98 o
 -11   8   6        9.54        9.93     21.39 o
 -10   8   6       14.57       16.75      8.67 o
  -9   8   6        2.24        4.49      6.75 o
  -8   8   6       84.51       76.97      9.26 o
  -7   8   6      325.98      278.83     15.80 o
  -6   8   6       98.00      114.42     10.64 o
  -5   8   6      159.73      198.94     12.66 o
  -4   8   6      791.96      829.61     17.72 o
  -3   8   6      175.12      152.38      9.30 o
  -2   8   6      169.16      186.75     10.27 o
  -1   8   6      457.09      482.37     20.60 o
   0   8   6      257.74      221.43     16.09 o
   1   8   6       28.66       22.52      7.51 o
   2   8   6       48.82       64.14     10.28 o
   3   8   6      146.68      146.62     16.97 o
   4   8   6       47.03       46.61     13.95 o
   5   8   6        0.04       10.99     25.39 o
 -11   9   6        5.13       19.53      9.20 o
 -10   9   6        0.96        2.15      8.40 o
  -9   9   6       25.43       16.84     10.49 o
  -8   9   6       58.72       29.52     10.50 o
  -7   9   6       37.05       24.93     10.42 o
  -6   9   6       32.03       14.30     10.30 o
  -5   9   6      322.13      361.35     21.22 o
  -4   9   6      258.25      290.92     16.86 o
  -3   9   6       16.27       18.87      7.07 o
  -2   9   6      212.28      228.78     13.45 o
  -1   9   6      423.67      447.89     18.54 o
   0   9   6       35.97       32.82      9.42 o
   1   9   6       57.70       70.32     12.15 o
   2   9   6      118.94      137.85     16.28 o
   3   9   6       63.95       69.86     14.73 o
   4   9   6        2.72      -13.15     13.15 o
 -10  10   6       17.01        9.67      9.69 o
  -9  10   6       34.54       52.87     12.09 o
  -8  10   6       11.52        6.55     13.90 o
  -7  10   6       10.43       28.04     30.46 o
  -6  10   6      165.40      179.28     18.65 o
  -5  10   6      232.97      247.61     20.36 o
  -4  10   6        0.41       -7.14      7.14 o
  -3  10   6      166.92      180.79     14.93 o
  -2  10   6      218.11      204.00     13.47 o
  -1  10   6       67.50       64.54     18.45 o
   0  10   6        8.00       27.17     10.01 o
   1  10   6       78.51       56.88     11.53 o
   2  10   6       31.15        1.21     24.30 o
   3  10   6        0.03      -13.15     18.99 o
  -9  11   6       10.45      -10.39     11.09 o
  -8  11   6       10.52       16.29     12.12 o
  -7  11   6       70.41       73.19     14.31 o
  -6  11   6       68.08       79.39     19.60 o
  -5  11   6        3.82       -2.22     14.36 o
  -4  11   6       63.07       50.22      9.69 o
  -3  11   6      130.61      120.11     14.06 o
  -2  11   6       54.11       79.64     22.47 o
  -1  11   6        0.02       -9.73      9.73 o
   0  11   6       51.54       45.21     11.49 o
   1  11   6       72.10       58.45     12.21 o
  -8  12   6       18.98       15.39     15.94 o
  -7  12   6       52.56       51.48     19.14 o
  -6  12   6        8.83       37.75     17.81 o
  -5  12   6       15.47       13.81     17.73 o
  -4  12   6       70.68       98.66     11.99 o
  -3  12   6       36.93       68.69     12.69 o
  -2  12   6        3.60       -6.32     10.81 o
  -1  12   6       40.51       70.15     14.74 o
   1 -15   7       42.85       49.22     14.09 o
   2 -15   7        7.41       -6.03     12.07 o
   3 -15   7       22.08       32.80     11.82 o
   4 -15   7       69.19       72.63     21.50 o
   5 -15   7       15.52      -10.36     15.91 o
   6 -15   7        0.09        3.94     14.53 o
   7 -15   7       14.90       33.75     16.80 o
   8 -15   7       35.17       53.12     17.52 o
  -1 -14   7       22.67       41.44     11.63 o
   0 -14   7       91.42       95.23     13.46 o
   1 -14   7       48.94       48.38     14.13 o
   2 -14   7       28.99       34.91     11.97 o
   3 -14   7      169.07      151.61     14.75 o
   4 -14   7      163.99      191.27     24.95 o
   5 -14   7       18.64       36.49     16.29 o
   6 -14   7       40.64       62.24     17.98 o
   7 -14   7       58.24       89.77     18.55 o
   8 -14   7       23.26       26.19     11.96 o
   9 -14   7        0.52       -2.07     10.68 o
  -3 -13   7        1.32       -5.18      9.82 o
  -2 -13   7       29.63       29.75     11.02 o
  -1 -13   7      127.42      144.24     13.95 o
   0 -13   7       40.54       37.49      9.85 o
   1 -13   7        5.52        0.29      8.56 o
   2 -13   7      135.51      125.06     11.90 o
   3 -13   7      166.75      153.69     22.52 o
   4 -13   7        0.45       -6.88     13.29 o
   5 -13   7       89.10      125.64     15.36 o
   6 -13   7      122.58      172.49     16.26 o
   7 -13   7       25.03        6.86     10.89 o
   8 -13   7       10.85       15.05     10.47 o
   9 -13   7       30.70       41.54     11.14 o
  10 -13   7       14.93       14.68     10.25 o
  -4 -12   7        0.37       13.29      9.41 o
  -3 -12   7        7.76       -3.28      8.76 o
  -2 -12   7       51.20       56.86      9.54 o
  -1 -12   7      137.89      130.72     12.76 o
   0 -12   7        0.05        0.23      8.11 o
   1 -12   7      330.37      309.20     20.74 o
   2 -12   7      269.80      260.42     13.91 o
   3 -12   7       22.04       18.42      8.47 o
   4 -12   7       82.70       66.34     13.56 o
   5 -12   7      240.37      265.98     18.32 o
   6 -12   7       62.33       58.15     11.73 o
   7 -12   7        0.20       -2.28     10.04 o
   8 -12   7       43.77       82.96      8.36 o
   9 -12   7       49.04       69.87      7.79 o
  10 -12   7        2.76       -7.21      7.21 o
  11 -12   7        2.61        8.26     15.71 o
  -5 -11   7        0.26        2.61      8.54 o
  -4 -11   7       38.12       33.62     10.07 o
  -3 -11   7      106.41      118.24     10.32 o
  -2 -11   7       18.68       16.85      7.49 o
  -1 -11   7       35.48       31.51      8.85 o
   0 -11   7       99.16       89.80     10.16 o
   1 -11   7      196.17      216.39     12.91 o
   2 -11   7       84.14       85.14      9.19 o
   3 -11   7      114.76      138.41     13.61 o
   4 -11   7      389.02      401.71     14.08 o
   5 -11   7      279.89      244.09     12.53 o
   6 -11   7        0.04        2.37      6.31 o
   7 -11   7      258.16      293.80     12.25 o
   8 -11   7      182.09      193.92     16.18 o
   9 -11   7       22.77       16.46      6.36 o
  10 -11   7        7.45       18.36      6.16 o
  11 -11   7       21.00       33.78      7.89 o
  -6 -10   7        4.74       11.34     17.90 o
  -5 -10   7       18.54        8.29      8.16 o
  -4 -10   7      126.81      164.57     21.41 o
  -3 -10   7       99.10      107.22     10.39 o
  -2 -10   7        0.64       -6.26      6.26 o
  -1 -10   7      353.52      332.27     20.06 o
   0 -10   7      536.02      480.97     18.19 o
   1 -10   7        9.16        4.14      6.20 o
   2 -10   7      116.09      127.55      8.10 o
   3 -10   7      413.79      409.33     11.04 o
   4 -10   7      279.04      251.07      8.83 o
   5 -10   7        4.07       -2.10      4.87 o
   6 -10   7       72.90      109.20      9.35 o
   7 -10   7      243.50      266.97     11.01 o
   8 -10   7       79.72       56.34      8.22 o
   9 -10   7        8.03       10.38      6.77 o
  10 -10   7       45.72       59.44      6.43 o
  11 -10   7       16.22       14.61      6.87 o
  -7  -9   7        3.22      -14.36     14.36 o
  -6  -9   7       15.06        7.71     16.23 o
  -5  -9   7       70.95       91.62     21.38 o
  -4  -9   7       67.24       99.77     13.76 o
  -3  -9   7        6.97       -3.78      6.49 o
  -2  -9   7      264.64      235.68     11.18 o
  -1  -9   7      524.78      530.45     19.63 o
   0  -9   7      108.75       90.63      6.09 o
   1  -9   7      266.70      267.63      9.76 o
   2  -9   7      596.96      565.72     10.88 o
   3  -9   7      487.48      468.05     14.99 o
   4  -9   7       45.07       19.32      4.46 o
   5  -9   7      270.03      262.02      8.66 o
   6  -9   7      383.34      397.92     11.37 o
   7  -9   7       62.19       45.91      5.42 o
   8  -9   7       24.11       43.90      6.15 o
   9  -9   7       85.70       99.09      8.72 o
  10  -9   7       41.42       36.58      8.14 o
  11  -9   7        0.01       -9.69     10.01 o
  -8  -8   7        3.58      -14.42     14.42 o
  -7  -8   7        1.56       -5.81     14.65 o
  -6  -8   7       66.54       51.82     17.44 o
  -5  -8   7       97.33      148.04     12.54 o
  -4  -8   7        0.53       -1.58      5.59 o
  -3  -8   7      171.86      151.85      8.61 o
  -2  -8   7      454.25      406.61     10.45 o
  -1  -8   7      212.96      276.32      9.68 o
   0  -8   7      190.07      205.24      7.38 o
   1  -8   7     1597.92     1576.38     21.84 o
   2  -8   7      544.35      599.69     10.76 o
   3  -8   7        1.40       -0.76      3.64 o
   4  -8   7      273.57      287.84      9.04 o
   5  -8   7      933.00      803.24     20.73 o
   6  -8   7      281.70      374.29     13.23 o
   7  -8   7       15.65       14.09      4.58 o
   8  -8   7      214.78      278.04     10.41 o
   9  -8   7      105.39       94.69      6.82 o
  10  -8   7        4.88       -1.60      5.00 o
  11  -8   7        4.38        9.97      6.32 o
  -8  -7   7        8.43        4.83     15.16 o
  -7  -7   7       33.73       70.50     18.45 o
  -6  -7   7       34.86       43.30     11.98 o
  -5  -7   7        2.76       -3.78      5.80 o
  -4  -7   7       88.32       70.09      6.80 o
  -3  -7   7      712.79      622.08     12.70 o
  -2  -7   7      403.94      481.78     10.91 o
  -1  -7   7      206.64      187.12      5.66 o
   0  -7   7      579.39      666.17     11.25 o
   1  -7   7     1126.80      873.65     13.86 o
   2  -7   7      159.40      129.84      5.02 o
   3  -7   7      591.55      611.12     16.56 o
   4  -7   7     1146.27     1077.33     15.58 o
   5  -7   7      684.77      653.62     13.96 o
   6  -7   7       40.62       67.48      4.27 o
   7  -7   7      163.23      209.35      7.67 o
   8  -7   7      210.26      203.71     13.56 o
   9  -7   7       20.93       12.28      5.23 o
  10  -7   7        7.97        0.53      4.89 o
  11  -7   7       22.46       26.61      6.70 o
  12  -7   7        9.01       26.96     15.37 o
  -9  -6   7        2.05        9.58     14.79 o
  -8  -6   7       33.15       34.96     12.61 o
  -7  -6   7       54.92       77.80     13.51 o
  -6  -6   7        0.56       -6.33      9.78 o
  -5  -6   7      114.06       88.20      5.07 o
  -4  -6   7      306.10      327.17      8.29 o
  -3  -6   7      882.87      893.65     12.88 o
  -2  -6   7        0.62       -1.45      2.59 o
  -1  -6   7     3225.25     3139.87     31.91 o
   0  -6   7     4002.12     4029.13     37.50 o
   1  -6   7      227.69      134.31      5.51 o
   2  -6   7      948.35      923.89     14.25 o
   3  -6   7     1637.26     1591.44     22.10 o
   4  -6   7      822.82      704.89     12.31 o
   5  -6   7       67.15       73.77      4.07 o
   6  -6   7      335.12      313.88      8.74 o
   7  -6   7      265.44      253.21      7.88 o
   8  -6   7      149.34      123.11      7.22 o
   9  -6   7        9.05        5.87      4.92 o
  10  -6   7       45.46       41.71      7.51 o
  11  -6   7       13.24        3.19     13.18 o
  -9  -5   7       19.45       28.24     15.48 o
  -8  -5   7       48.49       70.52     14.49 o
  -7  -5   7        6.79       21.23     10.73 o
  -6  -5   7       78.03       63.09      9.57 o
  -5  -5   7      296.04      276.65      7.48 o
  -4  -5   7      654.56      746.35     11.73 o
  -3  -5   7      232.76      212.23      8.29 o
  -2  -5   7      906.78      777.73     14.52 o
  -1  -5   7     1976.33     1881.11     19.52 o
   0  -5   7      943.54     1029.08     12.17 o
   1  -5   7      415.03      570.49     10.26 o
   2  -5   7     3083.69     3118.77     33.10 o
   3  -5   7      237.59      252.61      6.56 o
   4  -5   7      151.65      188.69      5.69 o
   5  -5   7     1310.15     1350.33     17.50 o
   6  -5   7      397.14      409.07      7.44 o
   7  -5   7      134.51      130.56      7.20 o
   8  -5   7       46.89       34.92      5.86 o
   9  -5   7       31.60       28.77      5.87 o
  10  -5   7       19.21       23.81      6.62 o
  11  -5   7        0.00       -4.37      8.20 o
 -10  -4   7        6.82       14.42     11.51 o
  -9  -4   7       21.46       34.38     11.24 o
  -8  -4   7        9.78       16.24     13.85 o
  -7  -4   7       20.08       20.37      8.35 o
  -6  -4   7      168.42      133.88      8.85 o
  -5  -4   7      257.34      248.46      7.94 o
  -4  -4   7        1.71       -2.55      2.55 o
  -3  -4   7      527.36      502.49      7.89 o
  -2  -4   7     1617.01     1440.20     16.41 o
  -1  -4   7     2295.43     2303.25     21.47 o
   0  -4   7      721.36      668.48      8.92 o
   1  -4   7     3929.49     4299.92     41.04 o
   2  -4   7     2405.99     2609.09     31.95 o
   3  -4   7       70.67       57.46      3.33 o
   4  -4   7      433.78      425.27      8.20 o
   5  -4   7     1317.74     1321.48     21.69 o
   6  -4   7      560.86      595.72     16.68 o
   7  -4   7      111.86       98.50      6.94 o
   8  -4   7      367.03      374.33     12.03 o
   9  -4   7      113.85      128.28     14.39 o
  10  -4   7        2.64       -6.22      6.22 o
  11  -4   7       10.47        6.41     14.59 o
 -10  -3   7       16.12       30.76     11.40 o
  -9  -3   7        4.71        2.93      8.55 o
  -8  -3   7       52.88       44.27     10.76 o
  -7  -3   7       94.44      128.40      8.66 o
  -6  -3   7        2.73        0.69      4.13 o
  -5  -3   7       80.31       80.20      4.99 o
  -4  -3   7      333.50      288.80      6.88 o
  -3  -3   7     1325.73     1286.88     14.16 o
  -2  -3   7      118.01      186.37      4.58 o
  -1  -3   7      196.74      155.38      4.19 o
   0  -3   7     3166.84     3114.95     28.89 o
   1  -3   7     2005.02     2278.51     21.95 o
   2  -3   7        2.05        0.48      2.61 o
   3  -3   7     1389.49     1418.45     16.70 o
   4  -3   7     2861.18     2880.35     32.72 o
   5  -3   7      876.58      835.06     16.90 o
   6  -3   7       59.87       48.39      3.09 o
   7  -3   7      428.98      397.58     14.26 o
   8  -3   7      211.58      244.25     17.90 o
   9  -3   7        9.85       10.83      6.51 o
  10  -3   7       17.44       22.65      7.27 o
  11  -3   7       18.03       15.31     11.96 o
 -11  -2   7        9.71        4.33     12.52 o
 -10  -2   7        8.68        8.83      8.49 o
  -9  -2   7        9.37        4.71      7.62 o
  -8  -2   7      270.44      302.85     16.19 o
  -7  -2   7      259.69      280.06     11.23 o
  -6  -2   7       83.03       83.12      5.20 o
  -5  -2   7     1364.36     1425.20     21.34 o
  -4  -2   7      782.79      761.39      9.93 o
  -3  -2   7      108.33      108.22      3.35 o
  -2  -2   7      591.16      506.77      7.74 o
  -1  -2   7     2925.19     3133.49     27.59 o
   0  -2   7     1980.04     2032.80     21.06 o
   1  -2   7      854.84     1008.96     11.47 o
   2  -2   7      167.80      121.82      3.51 o
   3  -2   7     3105.97     3162.18     31.17 o
   4  -2   7     1816.79     1856.95     22.87 o
   5  -2   7       11.19       14.17      3.53 o
   6  -2   7      400.92      354.22     11.87 o
   7  -2   7      274.98      269.51     12.21 o
   8  -2   7       13.45       10.72      6.86 o
   9  -2   7        9.07        8.47      7.32 o
  10  -2   7       26.40       18.39      7.98 o
  11  -2   7        5.27        4.23     12.26 o
 -11  -1   7        2.92       12.43      8.34 o
 -10  -1   7        1.67       -6.44      7.31 o
  -9  -1   7       64.04       76.10      9.21 o
  -8  -1   7      113.80      136.33     11.14 o
  -7  -1   7        0.32       -4.95      4.95 o
  -6  -1   7      280.64      231.85      6.90 o
  -5  -1   7     1181.48     1200.22     16.08 o
  -4  -1   7      473.25      419.16      7.52 o
  -3  -1   7       29.90       24.49      2.33 o
  -2  -1   7      806.45      786.98      8.75 o
  -1  -1   7     1982.29     2038.03     20.01 o
   0  -1   7       55.50       22.33      2.72 o
   1  -1   7     1039.26     1037.80     11.81 o
   2  -1   7      632.91      572.54      9.66 o
   3  -1   7     1156.81     1220.86     14.26 o
   4  -1   7       17.17       14.26      3.59 o
   5  -1   7      736.76      699.84     11.65 o
   6  -1   7      446.56      432.52     11.52 o
   7  -1   7       17.84        7.78      7.17 o
   8  -1   7       40.05       26.16      8.46 o
   9  -1   7       38.69       36.18      8.56 o
  10  -1   7        9.81       -0.10      8.89 o
 -11   0   7        1.08       -5.76      7.30 o
 -10   0   7       31.50       28.00      9.40 o
  -9   0   7       62.53       86.37      7.17 o
  -8   0   7       13.96       24.54      5.59 o
  -7   0   7      106.50       80.00      7.59 o
  -6   0   7      672.45      662.83     13.62 o
  -5   0   7      333.27      352.86      7.31 o
  -4   0   7        0.39       -2.10      2.43 o
  -3   0   7      968.21      912.13     10.40 o
  -2   0   7     2785.58     2879.08     28.28 o
  -1   0   7      806.89      763.33     10.07 o
   0   0   7      739.45      859.57     11.73 o
   1   0   7     2903.11     2785.94     29.47 o
   2   0   7      334.97      355.99      6.93 o
   3   0   7       46.17       43.55      3.80 o
   4   0   7      750.39      725.56     16.46 o
   5   0   7      762.72      799.84     13.29 o
   6   0   7       98.86       99.44      6.78 o
   7   0   7       39.64       44.26      8.41 o
   8   0   7      126.64      127.01     10.98 o
   9   0   7       32.96       41.08     13.21 o
  10   0   7        0.07        8.92     14.47 o
 -11   1   7        8.11        5.60      9.27 o
 -10   1   7       35.56       54.57      7.78 o
  -9   1   7        5.98        5.44      5.20 o
  -8   1   7       71.94       68.08      6.36 o
  -7   1   7      288.53      275.28     11.58 o
  -6   1   7      232.02      264.72      6.66 o
  -5   1   7        0.61       -2.17      2.17 o
  -4   1   7      768.17      825.96     12.37 o
  -3   1   7     3414.25     3374.88     30.79 o
  -2   1   7      182.31      134.71      4.08 o
  -1   1   7     1528.49     1835.82     20.76 o
   0   1   7     2148.83     2086.45     23.50 o
   1   1   7      618.16      645.78      9.62 o
   2   1   7       63.19       83.39      4.00 o
   3   1   7      223.06      243.47      6.55 o
   4   1   7      627.41      651.30     11.40 o
   5   1   7      179.09      174.05      6.98 o
   6   1   7       14.94       13.18      5.80 o
   7   1   7      111.68      101.07     10.49 o
   8   1   7       93.69       98.97     12.95 o
   9   1   7        9.13       15.22     11.11 o
 -12   2   7        9.29       11.51      7.07 o
 -11   2   7       15.77       20.14      6.90 o
 -10   2   7        3.39       10.78      8.27 o
  -9   2   7       16.71        6.06      4.97 o
  -8   2   7      146.16      133.90      7.31 o
  -7   2   7      309.70      287.39     11.74 o
  -6   2   7        1.07        0.80      2.85 o
  -5   2   7     1063.75     1010.89     15.77 o
  -4   2   7     1641.15     1694.67     22.64 o
  -3   2   7      246.62      211.98      5.39 o
  -2   2   7      725.09      911.07     12.37 o
  -1   2   7     3003.45     2901.08     33.29 o
   0   2   7      792.78      748.99     12.21 o
   1   2   7        0.08       -1.71      2.74 o
   2   2   7      556.94      664.72     12.69 o
   3   2   7     1325.08     1346.85     17.80 o
   4   2   7      258.53      270.95      9.18 o
   5   2   7       50.21       41.39      4.16 o
   6   2   7      249.89      240.96     20.43 o
   7   2   7       89.52      103.78     14.45 o
   8   2   7        1.53       -2.71      9.56 o
   9   2   7        6.79       -2.91     10.59 o
 -12   3   7        8.13        5.26     19.71 o
 -11   3   7        6.89       23.48      7.85 o
 -10   3   7        4.14       -0.02      4.78 o
  -9   3   7      130.62      139.91      7.49 o
  -8   3   7      172.97      211.52      8.95 o
  -7   3   7       12.31       13.18      6.88 o
  -6   3   7      179.97      162.36      7.19 o
  -5   3   7     1423.05     1515.74     24.33 o
  -4   3   7      885.25      921.43     18.05 o
  -3   3   7      248.93      293.29      6.47 o
  -2   3   7     1940.45     1885.69     28.59 o
  -1   3   7     1547.88     1531.01     20.27 o
   0   3   7       22.25       32.72      3.73 o
   1   3   7      712.84      813.08     16.57 o
   2   3   7      677.94      606.23     11.80 o
   3   3   7      107.96       99.40      5.46 o
   4   3   7        0.87        3.02      4.72 o
   5   3   7       59.35       66.41      7.20 o
   6   3   7       37.37       44.32     11.69 o
   7   3   7        3.00        6.65     10.47 o
   8   3   7        4.35       10.58     11.15 o
 -12   4   7        2.75        4.96      9.39 o
 -11   4   7        2.33        7.08      6.17 o
 -10   4   7       35.71       26.22     10.59 o
  -9   4   7       51.55       67.45      5.83 o
  -8   4   7        0.74        7.34      4.37 o
  -7   4   7      139.87      112.19      7.21 o
  -6   4   7      215.28      199.93      7.70 o
  -5   4   7       73.60       66.84      4.41 o
  -4   4   7        4.99        4.99      3.30 o
  -3   4   7      675.75      650.14     10.41 o
  -2   4   7     1966.07     1920.84     24.53 o
  -1   4   7      112.85      117.12      5.70 o
   0   4   7      456.93      551.89     10.66 o
   1   4   7     2158.67     2120.07     26.00 o
   2   4   7      802.86      704.21     14.88 o
   3   4   7      221.18      191.94      9.17 o
   4   4   7      546.60      526.25     16.42 o
   5   4   7      288.69      323.22     13.29 o
   6   4   7       23.00       29.05     11.70 o
   7   4   7       15.17       16.28     12.12 o
   8   4   7       18.17       11.33     12.00 o
 -12   5   7        0.97       11.02     14.39 o
 -11   5   7       13.85       14.98      6.43 o
 -10   5   7       25.47       25.31      6.75 o
  -9   5   7        3.64        5.35      4.65 o
  -8   5   7       81.29       72.50      6.85 o
  -7   5   7      287.90      272.39     10.80 o
  -6   5   7      284.57      255.54     12.45 o
  -5   5   7        1.26       -3.54      3.54 o
  -4   5   7      697.55      673.08      9.71 o
  -3   5   7     1010.23      947.54     13.79 o
  -2   5   7      110.92      112.17      5.16 o
  -1   5   7      460.13      471.02     10.75 o
   0   5   7      812.10      932.10     15.02 o
   1   5   7      428.53      374.62     11.15 o
   2   5   7       76.03       63.39      6.81 o
   3   5   7      273.94      265.14     14.17 o
   4   5   7      438.49      449.79     14.62 o
   5   5   7       21.06       25.71      9.41 o
   6   5   7       27.69       27.30     16.45 o
   7   5   7       42.64       44.30     13.53 o
 -11   6   7       21.90       36.33     12.97 o
 -10   6   7        2.40       -6.11      6.11 o
  -9   6   7       61.36       55.14      8.15 o
  -8   6   7      160.50      175.89      9.27 o
  -7   6   7       75.31       77.66      7.42 o
  -6   6   7      131.84      134.65      8.89 o
  -5   6   7      793.31      754.55     18.44 o
  -4   6   7      795.59      893.77     13.05 o
  -3   6   7       67.53       60.13      5.28 o
  -2   6   7      218.12      221.75      8.45 o
  -1   6   7      650.92      756.04     21.21 o
   0   6   7      621.20      610.39     17.55 o
   1   6   7        0.55        5.16      5.91 o
   2   6   7      245.35      248.75     15.32 o
   3   6   7      206.60      217.85     10.78 o
   4   6   7       52.56       56.20      8.96 o
   5   6   7        9.39        1.83     11.21 o
   6   6   7       43.40       41.26     19.48 o
 -11   7   7        8.75        1.46      7.27 o
 -10   7   7       15.89       29.64     13.15 o
  -9   7   7      133.41      171.40     11.26 o
  -8   7   7       71.82       71.41      8.90 o
  -7   7   7        5.27       10.66      7.07 o
  -6   7   7      138.84      142.97     11.06 o
  -5   7   7      227.63      218.93     13.16 o
  -4   7   7       65.61       77.08      5.32 o
  -3   7   7       38.80       34.22      5.90 o
  -2   7   7      230.22      267.18     11.47 o
  -1   7   7      192.86      202.81     10.85 o
   0   7   7       22.81       19.90      6.77 o
   1   7   7       62.45       60.18      9.39 o
   2   7   7      189.26      182.88     11.61 o
   3   7   7       34.70       26.38      9.64 o
   4   7   7       10.63       13.37      8.96 o
   5   7   7       39.96       49.96     14.83 o
 -11   8   7        0.77       -7.91     14.36 o
 -10   8   7       14.86       12.22      9.00 o
  -9   8   7       50.44       41.89     10.59 o
  -8   8   7       18.32       27.67     14.95 o
  -7   8   7       58.91       63.15      9.55 o
  -6   8   7      267.88      217.34     13.73 o
  -5   8   7      157.18      155.23     12.47 o
  -4   8   7       84.77       75.76      7.56 o
  -3   8   7      699.43      695.93     17.45 o
  -2   8   7      243.96      239.52     13.78 o
  -1   8   7        0.82       -2.57      6.11 o
   0   8   7      155.05      152.14     12.54 o
   1   8   7      223.49      237.97     14.95 o
   2   8   7       48.01       49.77     10.58 o
   3   8   7       13.40       36.26     13.31 o
   4   8   7       48.82       -0.63     22.72 o
 -10   9   7       14.73       20.19     10.65 o
  -9   9   7        0.22       17.38      9.66 o
  -8   9   7       27.62       24.87     10.41 o
  -7   9   7      115.67      120.28     16.36 o
  -6   9   7       59.42       54.41     12.80 o
  -5   9   7       14.53       18.38     11.66 o
  -4   9   7      255.76      285.84     35.74 o
  -3   9   7      279.74      261.23     28.50 o
  -2   9   7        0.38       -3.63      9.62 o
  -1   9   7      236.80      235.67     14.67 o
   0   9   7      217.82      220.01     14.81 o
   1   9   7       51.31       54.12     11.17 o
   2   9   7        0.02       -6.59      8.88 o
   3   9   7       39.45       36.98     13.87 o
 -10  10   7        0.09       28.80     20.43 o
  -9  10   7       17.25       18.62     11.23 o
  -8  10   7       47.62       61.41     14.06 o
  -7  10   7       46.08       38.46     13.35 o
  -6  10   7        3.13        1.82     10.97 o
  -5  10   7      178.09      182.44     23.65 o
  -4  10   7      145.64      121.99     11.91 o
  -3  10   7        0.90       10.20      9.50 o
  -2  10   7       56.99       68.61     19.75 o
  -1  10   7      106.80       90.55     12.39 o
   0  10   7       44.33       21.67     10.22 o
   1  10   7        4.62       -5.74      9.62 o
   2  10   7       48.95       83.45     16.59 o
  -8  11   7       17.46       17.07     12.40 o
  -7  11   7        5.84       -6.96     13.55 o
  -6  11   7       62.19       93.12     21.44 o
  -5  11   7       94.75       93.15     21.38 o
  -4  11   7       21.92       16.38      9.09 o
  -3  11   7        7.69        1.44      9.44 o
  -2  11   7       58.98       61.58     12.65 o
  -1  11   7       62.78       56.17     13.30 o
   0  11   7        6.37        5.27     11.97 o
  -6  12   7       39.85       66.76     20.95 o
  -5  12   7       19.86       44.40     20.60 o
  -4  12   7        9.72        7.45      9.44 o
  -3  12   7       85.77       80.01     13.91 o
   1 -15   8       34.77       53.01     14.40 o
   2 -15   8       75.29       93.13     19.35 o
   3 -15   8       13.25       -1.08     11.10 o
   4 -15   8       31.20       18.50     18.50 o
   5 -15   8       53.90       65.81     20.60 o
   6 -15   8       28.61        8.37     16.17 o
   7 -15   8        1.37       11.28     15.65 o
   8 -15   8       13.19       49.06     17.09 o
  -1 -14   8        5.02       19.70      9.27 o
   0 -14   8       16.49       31.26     11.52 o
   1 -14   8      129.56      167.69     17.32 o
   2 -14   8       55.10       52.57     13.41 o
   3 -14   8        3.37       13.74     10.47 o
   4 -14   8       64.81       88.11     19.57 o
   5 -14   8       57.87       64.92     18.59 o
   6 -14   8        1.03      -11.65     11.65 o
   7 -14   8        9.87       28.76     11.66 o
   8 -14   8       25.79       43.38     12.21 o
   9 -14   8        7.24        0.38     10.40 o
  -3 -13   8       37.40       39.32     18.21 o
  -2 -13   8        9.24       15.52      8.61 o
  -1 -13   8       39.34       31.80      9.13 o
   0 -13   8       99.32      125.48     12.83 o
   1 -13   8       53.52       54.77     10.87 o
   2 -13   8        5.72       15.32      8.55 o
   3 -13   8      215.63      209.99     15.65 o
   4 -13   8      159.67      141.40     22.24 o
   5 -13   8       10.67        1.81     10.92 o
   6 -13   8       32.21       38.30     17.41 o
   7 -13   8      110.52       92.46     15.12 o
   8 -13   8       34.07       40.20     11.93 o
   9 -13   8        0.04       -6.62      9.88 o
  10 -13   8       19.98       17.83     10.81 o
  -4 -12   8       11.13       10.20      9.70 o
  -3 -12   8        2.73       18.66      9.44 o
  -2 -12   8        5.45        1.72      8.26 o
  -1 -12   8      128.13      188.75     12.17 o
   0 -12   8      206.89      183.95     13.44 o
   1 -12   8        1.32       -7.40      7.88 o
   2 -12   8      230.93      243.75     15.85 o
   3 -12   8      274.90      275.86     13.99 o
   4 -12   8       33.13       15.51     10.90 o
   5 -12   8       92.29       86.46     12.01 o
   6 -12   8      130.99      159.63     11.82 o
   7 -12   8       61.55       42.09      9.34 o
   8 -12   8        0.10       -5.88      6.91 o
   9 -12   8       30.52       37.13      7.41 o
  10 -12   8       20.94       17.93      8.46 o
  -5 -11   8       31.79       52.53     10.50 o
  -4 -11   8        0.86       -7.54      8.45 o
  -3 -11   8       51.52       32.89      8.24 o
  -2 -11   8      134.78      163.52     11.24 o
  -1 -11   8       25.84       16.60      7.11 o
   0 -11   8        1.61       -2.16      7.29 o
   1 -11   8      167.77      158.00     11.59 o
   2 -11   8      508.86      497.38     18.16 o
   3 -11   8      125.79       95.80      7.49 o
   4 -11   8       21.13       23.02      8.31 o
   5 -11   8      408.64      453.99     15.36 o
   6 -11   8      371.62      334.93     15.68 o
   7 -11   8        5.60       -6.09      6.09 o
   8 -11   8       53.83       94.19     10.00 o
   9 -11   8       55.04       44.93      7.06 o
  10 -11   8       11.34       -3.35      7.19 o
  11 -11   8        0.31        1.51     14.04 o
  -6 -10   8       25.23       31.22     20.26 o
  -5 -10   8       11.76       20.77      8.69 o
  -4 -10   8       15.42        5.28      8.05 o
  -3 -10   8      149.16      150.16     10.45 o
  -2 -10   8      211.85      205.59     14.17 o
  -1 -10   8        7.15       -5.61      7.44 o
   0 -10   8      208.17      165.91     14.21 o
   1 -10   8      509.35      518.69     18.33 o
   2 -10   8      216.64      218.93      9.64 o
   3 -10   8       65.25       58.93      5.71 o
   4 -10   8      276.05      326.19     12.86 o
   5 -10   8      220.50      257.82     19.18 o
   6 -10   8       77.65       47.54      6.17 o
   7 -10   8       36.96       46.82      6.08 o
   8 -10   8      159.82      184.17      9.59 o
   9 -10   8       20.89        5.72     10.14 o
  10 -10   8        5.41        4.72      8.09 o
  11 -10   8        6.16       -2.98      9.61 o
  -7  -9   8       25.98       72.37     21.35 o
  -6  -9   8        6.49       45.75     18.24 o
  -5  -9   8       17.02       -5.75     18.10 o
  -4  -9   8      105.75       95.22     14.05 o
  -3  -9   8      144.86      152.48      9.94 o
  -2  -9   8       25.35        3.60      6.30 o
  -1  -9   8      155.67       81.79      7.81 o
   0  -9   8      358.83      336.90     10.53 o
   1  -9   8      149.65      149.85      7.05 o
   2  -9   8       36.36       22.10      4.54 o
   3  -9   8      189.78      169.39      7.80 o
   4  -9   8      402.39      411.34     10.89 o
   5  -9   8       37.50       30.98      4.93 o
   6  -9   8      124.53      126.99      7.41 o
   7  -9   8      285.55      274.94     12.41 o
   8  -9   8       76.77       84.72      7.36 o
   9  -9   8        4.22       10.04      5.73 o
  10  -9   8       56.08       78.90      8.38 o
  11  -9   8       24.61       24.89      7.58 o
  -8  -8   8       10.84       17.27     17.75 o
  -7  -8   8       12.49       70.15     19.65 o
  -6  -8   8        4.05        2.13     14.76 o
  -5  -8   8      111.54      106.61      9.68 o
  -4  -8   8       84.80       76.05      8.76 o
  -3  -8   8        0.34       -1.38      5.31 o
  -2  -8   8       16.72        5.04      6.24 o
  -1  -8   8      547.41      471.88      9.15 o
   0  -8   8      480.84      468.10      9.49 o
   1  -8   8       29.03       43.69      4.49 o
   2  -8   8      701.11      700.03     12.53 o
   3  -8   8     1004.52      913.05     17.60 o
   4  -8   8      132.54      146.46      5.94 o
   5  -8   8      223.74      277.44      8.59 o
   6  -8   8      669.57      713.83     15.20 o
   7  -8   8      263.07      253.02      8.95 o
   8  -8   8        2.33       -0.34      5.37 o
   9  -8   8      109.45      128.97      7.98 o
  10  -8   8       63.79       62.39      6.75 o
  11  -8   8        5.70       -1.28      6.45 o
  -8  -7   8        7.78       29.96     17.06 o
  -7  -7   8        1.85       -5.84     14.27 o
  -6  -7   8       62.80       69.27     13.40 o
  -5  -7   8      131.44      162.38     13.05 o
  -4  -7   8        4.97        1.88      5.43 o
  -3  -7   8      106.23       81.31      5.83 o
  -2  -7   8      838.04      903.89     14.35 o
  -1  -7   8      647.27      533.67     13.66 o
   0  -7   8      291.00      286.37      6.93 o
   1  -7   8     1384.94     1317.11     17.19 o
   2  -7   8     1388.99     1373.60     20.71 o
   3  -7   8       53.92       57.60      4.77 o
   4  -7   8      317.83      324.49      8.93 o
   5  -7   8      448.48      510.34     10.04 o
   6  -7   8      354.26      344.85     10.17 o
   7  -7   8        6.30        9.64      4.82 o
   8  -7   8      139.97      182.02      8.95 o
   9  -7   8       80.93       78.83      7.04 o
  10  -7   8       24.74       25.67      8.54 o
  11  -7   8        1.81        5.51      6.80 o
  -9  -6   8        4.71        8.00     15.94 o
  -8  -6   8        0.37        4.70     12.15 o
  -7  -6   8       42.33       39.36     12.30 o
  -6  -6   8      148.18      217.98     17.20 o
  -5  -6   8       14.56       10.12      4.15 o
  -4  -6   8      158.76      162.78      6.78 o
  -3  -6   8      613.72      659.98     10.96 o
  -2  -6   8     1407.28     1355.73     17.66 o
  -1  -6   8        4.31        0.87      3.23 o
   0  -6   8     2765.27     2492.79     25.05 o
   1  -6   8     1880.55     1738.50     21.16 o
   2  -6   8      122.55      147.42      5.13 o
   3  -6   8      261.03      291.65      7.38 o
   4  -6   8      782.17      785.24     13.71 o
   5  -6   8      254.32      259.46      9.89 o
   6  -6   8      444.57      480.90     10.23 o
   7  -6   8        7.73       -0.03      3.72 o
   8  -6   8      216.93      212.55     10.62 o
   9  -6   8       56.05       49.14      6.27 o
  10  -6   8        1.08       10.71      5.62 o
  11  -6   8       13.02       18.55      9.00 o
  -9  -5   8        0.00       13.18     11.82 o
  -8  -5   8       20.67       15.50     11.16 o
  -7  -5   8      107.94      163.79     24.10 o
  -6  -5   8       27.94       49.02      9.52 o
  -5  -5   8       59.82       69.72      3.97 o
  -4  -5   8      125.47      128.18      5.51 o
  -3  -5   8      825.23      814.57     11.68 o
  -2  -5   8       55.83       70.21      3.97 o
  -1  -5   8     1231.09     1076.96     13.07 o
   0  -5   8     2737.48     2606.50     25.52 o
   1  -5   8      665.08      643.11     10.00 o
   2  -5   8      383.42      343.95      6.90 o
   3  -5   8     1459.97     1470.75     30.17 o
   4  -5   8     1143.35     1026.97     14.80 o
   5  -5   8       21.22        9.89      3.08 o
   6  -5   8      626.12      610.45     11.78 o
   7  -5   8      219.47      224.03      7.31 o
   8  -5   8       18.94        7.20      5.86 o
   9  -5   8        9.08       -5.46      5.46 o
  10  -5   8       24.40       25.08      7.05 o
  11  -5   8       11.52       19.83     15.65 o
 -10  -4   8        0.03        2.40     11.65 o
  -9  -4   8       11.48        3.87     27.75 o
  -8  -4   8       37.27       58.13     11.60 o
  -7  -4   8       66.22      119.40     11.35 o
  -6  -4   8       69.86       57.09      9.11 o
  -5  -4   8      804.98      855.44     15.79 o
  -4  -4   8      751.01      794.75     11.73 o
  -3  -4   8       89.27       80.27      3.81 o
  -2  -4   8     1365.07     1153.45     14.17 o
  -1  -4   8     2327.39     2376.38     23.47 o
   0  -4   8      567.43      552.61      8.20 o
   1  -4   8      369.90      355.17      7.18 o
   2  -4   8     2343.91     2282.75     23.81 o
   3  -4   8     1337.74     1193.72     18.58 o
   4  -4   8        1.34       -2.87      2.87 o
   5  -4   8      276.26      266.86      8.07 o
   6  -4   8      593.66      621.85     13.19 o
   7  -4   8      216.10      190.19      9.17 o
   8  -4   8       17.44       12.45      6.86 o
   9  -4   8       61.14       57.78      8.34 o
  10  -4   8       16.70       22.10      7.36 o
  11  -4   8        1.18       -3.59      9.24 o
 -10  -3   8       13.56        0.14     10.41 o
  -9  -3   8       43.06       59.26     12.00 o
  -8  -3   8        9.30       34.40      8.63 o
  -7  -3   8       73.38       50.56     11.77 o
  -6  -3   8      228.61      232.05     10.45 o
  -5  -3   8       65.43       77.46      4.99 o
  -4  -3   8        0.22       -0.49      2.38 o
  -3  -3   8      532.09      548.72      8.24 o
  -2  -3   8      778.84      634.05      9.29 o
  -1  -3   8      629.15      738.56      9.20 o
   0  -3   8       16.72       31.54      3.00 o
   1  -3   8     2158.88     2326.47     23.88 o
   2  -3   8     2215.88     2134.52     29.26 o
   3  -3   8      312.88      311.08      8.31 o
   4  -3   8      619.35      578.92     10.48 o
   5  -3   8     1412.04     1541.07     20.26 o
   6  -3   8      200.42      192.74      6.48 o
   7  -3   8        2.04        2.29      6.59 o
   8  -3   8      116.37      112.81     13.34 o
   9  -3   8       92.15       97.48      9.60 o
  10  -3   8        6.86       -7.13      7.13 o
  11  -3   8        1.41        5.90     11.63 o
 -11  -2   8        2.84       -7.74      9.95 o
 -10  -2   8       26.45       50.16     11.48 o
  -9  -2   8       28.51       37.18      8.79 o
  -8  -2   8        5.40        4.54      7.56 o
  -7  -2   8      255.29      246.38     10.79 o
  -6  -2   8      375.56      419.24     14.63 o
  -5  -2   8        0.26        0.24      3.01 o
  -4  -2   8      432.12      433.34      6.77 o
  -3  -2   8      445.11      383.45      6.61 o
  -2  -2   8     1241.57     1183.29     13.34 o
  -1  -2   8      744.39      770.76      9.89 o
   0  -2   8      287.65      317.14      7.49 o
   1  -2   8     2957.66     3072.84     30.34 o
   2  -2   8     1094.47     1140.98     12.99 o
   3  -2   8      144.10      118.61      4.20 o
   4  -2   8      694.11      716.71     12.03 o
   5  -2   8      552.12      560.14     11.63 o
   6  -2   8        0.07       -3.34      3.34 o
   7  -2   8      155.38      146.05     10.42 o
   8  -2   8      117.32      125.62     10.26 o
   9  -2   8       11.64       14.15      7.81 o
  10  -2   8        2.93        5.55      8.58 o
 -11  -1   8        7.86        7.55     10.43 o
 -10  -1   8       10.26       11.72      8.25 o
  -9  -1   8        0.20        0.73     10.81 o
  -8  -1   8       83.45       85.75      7.62 o
  -7  -1   8      184.31      228.74      9.93 o
  -6  -1   8      140.60      187.18      7.46 o
  -5  -1   8      153.89      108.66      4.57 o
  -4  -1   8     1220.67     1266.69     13.51 o
  -3  -1   8      388.10      375.53      6.37 o
  -2  -1   8        0.02       -0.11      2.18 o
  -1  -1   8     3160.34     3069.24     30.41 o
   0  -1   8     1753.12     1805.93     19.66 o
   1  -1   8        3.28        1.62      2.39 o
   2  -1   8      110.48      107.75      4.42 o
   3  -1   8      709.74      618.36     11.06 o
   4  -1   8      906.28      949.79     15.89 o
   5  -1   8       13.72       17.98      3.62 o
   6  -1   8      337.08      314.93     10.74 o
   7  -1   8      186.59      200.35     12.10 o
   8  -1   8        9.65        3.81      7.39 o
   9  -1   8        5.71        5.77      9.00 o
  10  -1   8       16.63       18.59     14.19 o
 -11   0   8        6.67       23.68      8.35 o
 -10   0   8        0.27       -6.67      6.67 o
  -9   0   8       44.69       45.15      7.83 o
  -8   0   8       90.49      103.01      7.55 o
  -7   0   8       19.81       33.31      7.35 o
  -6   0   8       57.19       44.70      4.06 o
  -5   0   8     1000.66      981.51     13.27 o
  -4   0   8      527.21      540.50      9.05 o
  -3   0   8      161.71      197.51      4.86 o
  -2   0   8     1059.97     1039.60     12.80 o
  -1   0   8     1527.82     1476.17     17.68 o
   0   0   8      574.14      474.30      8.61 o
   1   0   8      855.35      835.01     12.24 o
   2   0   8     2937.16     2892.01     31.22 o
   3   0   8     1244.46     1317.17     18.69 o
   4   0   8       16.93       13.52      3.98 o
   5   0   8      299.82      285.44      8.84 o
   6   0   8      486.46      490.86     13.97 o
   7   0   8       90.73       80.20     12.21 o
   8   0   8       23.58       20.29      9.81 o
   9   0   8       47.14       44.33     11.76 o
  10   0   8       10.76      -12.95     14.22 o
 -11   1   8        0.08       -5.35      6.96 o
 -10   1   8       11.82       -1.43      6.44 o
  -9   1   8       73.21       87.79      7.71 o
  -8   1   8       28.64       29.67      6.07 o
  -7   1   8      103.49       60.47      9.37 o
  -6   1   8      389.61      387.01     10.58 o
  -5   1   8      468.28      498.02      9.16 o
  -4   1   8       87.90       75.69      4.16 o
  -3   1   8     1105.62     1100.38     13.28 o
  -2   1   8     2798.09     2632.27     28.40 o
  -1   1   8      632.66      512.14      8.97 o
   0   1   8      332.41      378.90      8.15 o
   1   1   8     1245.26     1113.19     15.25 o
   2   1   8      473.31      469.79     12.01 o
   3   1   8       60.25       29.12      3.75 o
   4   1   8      207.87      197.47      6.62 o
   5   1   8      370.78      365.49     10.54 o
   6   1   8       98.31      115.71     11.12 o
   7   1   8        4.95       12.15     11.94 o
   8   1   8       13.14       21.34     11.81 o
   9   1   8       24.69       38.64     11.95 o
 -11   2   8       11.33       10.12      7.17 o
 -10   2   8       33.54       37.46      7.54 o
  -9   2   8       12.05       19.77      7.02 o
  -8   2   8       28.28        4.37      5.45 o
  -7   2   8      373.61      386.02     11.85 o
  -6   2   8      500.16      534.90     15.78 o
  -5   2   8       11.19        9.30      3.11 o
  -4   2   8      687.97      719.59     11.95 o
  -3   2   8     2043.57     2057.18     21.90 o
  -2   2   8      801.60      790.90     12.42 o
  -1   2   8       50.51       54.85      4.35 o
   0   2   8     1510.92     1461.32     18.66 o
   1   2   8     1285.51     1340.56     16.86 o
   2   2   8      520.22      432.29      9.75 o
   3   2   8       31.37       31.86      4.28 o
   4   2   8      492.64      419.83     11.39 o
   5   2   8      292.70      334.29     11.73 o
   6   2   8        9.40       12.91     10.17 o
   7   2   8       68.78       65.59     12.18 o
   8   2   8       52.26       40.84     17.60 o
   9   2   8        5.50        2.45     15.60 o
 -11   3   8       21.96       20.76      7.01 o
 -10   3   8       19.52       38.86      7.23 o
  -9   3   8        5.40       -3.52      5.21 o
  -8   3   8      116.59      137.94      9.17 o
  -7   3   8      232.51      248.53     10.29 o
  -6   3   8      144.69      134.33      7.94 o
  -5   3   8       73.08       77.59      4.87 o
  -4   3   8     1905.74     1964.00     21.91 o
  -3   3   8     1290.33     1267.86     17.18 o
  -2   3   8        0.23       -3.00      3.00 o
  -1   3   8     1524.17     1466.30     20.30 o
   0   3   8     1145.88     1225.26     17.09 o
   1   3   8      149.41      128.35      7.16 o
   2   3   8      219.91      267.03      8.65 o
   3   3   8      160.39      104.99      7.28 o
   4   3   8       79.37       92.09      7.33 o
   5   3   8       46.07       34.04      6.85 o
   6   3   8       98.50      107.77     14.50 o
   7   3   8       40.33       49.10     23.02 o
   8   3   8        3.34        6.68     12.11 o
 -11   4   8       12.46       23.56      7.18 o
 -10   4   8        2.33        3.29      6.18 o
  -9   4   8      100.61      117.48      8.06 o
  -8   4   8      114.43      131.42      7.22 o
  -7   4   8        8.26       10.79      5.39 o
  -6   4   8      156.51      131.34      9.17 o
  -5   4   8      652.20      608.50     12.22 o
  -4   4   8      391.49      371.85      7.04 o
  -3   4   8      149.72      129.59      5.58 o
  -2   4   8     1277.22     1309.84     25.35 o
  -1   4   8     1108.29     1081.85     17.08 o
   0   4   8      359.13      384.09      9.46 o
   1   4   8      340.85      365.13      9.66 o
   2   4   8     1586.54     1653.92     28.52 o
   3   4   8      279.34      277.64     11.03 o
   4   4   8        4.04       -5.24      5.28 o
   5   4   8       91.19       76.38     10.62 o
   6   4   8       67.76       67.49     13.26 o
   7   4   8        3.59        3.56     11.83 o
 -11   5   8        0.04       -5.98      6.75 o
 -10   5   8       18.13       15.10      7.16 o
  -9   5   8       71.18      112.48      8.35 o
  -8   5   8        6.21        8.27      6.36 o
  -7   5   8       66.20       53.54      6.85 o
  -6   5   8      175.15      169.27      9.40 o
  -5   5   8       53.28       62.84      5.72 o
  -4   5   8       23.20       10.82      3.28 o
  -3   5   8      239.32      238.07     10.44 o
  -2   5   8      710.18      702.45     14.49 o
  -1   5   8      111.63      118.32      8.25 o
   0   5   8       92.70      114.90      9.56 o
   1   5   8      243.47      266.38     10.72 o
   2   5   8      488.08      423.72     13.54 o
   3   5   8       47.56       36.43      6.66 o
   4   5   8      173.20      151.17     10.74 o
   5   5   8      172.26      175.07     15.33 o
   6   5   8       22.11       15.67     22.52 o
   7   5   8        3.64       -3.51     15.63 o
 -11   6   8       22.01       13.18      8.06 o
 -10   6   8       29.59       27.08      7.91 o
  -9   6   8        0.11        0.19      6.46 o
  -8   6   8       48.94       66.86      8.95 o
  -7   6   8      157.09      150.02     10.90 o
  -6   6   8      169.40      162.36     11.34 o
  -5   6   8       19.79       17.89      7.54 o
  -4   6   8      106.84      133.18      7.94 o
  -3   6   8      578.20      547.50     14.24 o
  -2   6   8      333.99      307.90     11.16 o
  -1   6   8       24.00       43.93      6.41 o
   0   6   8      664.75      743.47     17.93 o
   1   6   8      540.47      522.75     15.34 o
   2   6   8       18.79       14.93      6.65 o
   3   6   8       50.59       43.60      8.30 o
   4   6   8      121.82      103.65     11.66 o
   5   6   8       32.69       46.11     14.03 o
   6   6   8        0.39       -4.60     17.93 o
 -11   7   8       23.48       21.31      7.96 o
 -10   7   8       18.88       15.88      9.40 o
  -9   7   8       13.79       15.00      9.49 o
  -8   7   8      125.64      126.84     16.47 o
  -7   7   8      111.25      109.77     10.44 o
  -6   7   8        0.44        2.72      7.26 o
  -5   7   8      195.08      210.99     13.50 o
  -4   7   8      337.38      309.07     12.10 o
  -3   7   8      135.83      106.91      7.91 o
  -2   7   8       37.14       41.97     10.59 o
  -1   7   8      247.40      304.94     13.28 o
   0   7   8      102.18       99.11      9.24 o
   1   7   8        2.21       -6.03      6.03 o
   2   7   8       54.02       67.23      8.98 o
   3   7   8       95.94       94.24     15.14 o
   4   7   8       36.20       65.89     15.03 o
   5   7   8        0.20        5.68     13.07 o
 -10   8   8        0.16        0.73      9.57 o
  -9   8   8       34.80       35.11     10.69 o
  -8   8   8       92.92       94.87     12.85 o
  -7   8   8       14.66        6.75     10.14 o
  -6   8   8       85.53       78.50     13.09 o
  -5   8   8      439.03      435.06     23.52 o
  -4   8   8      172.93      169.03     15.92 o
  -3   8   8       85.63       94.48     10.00 o
  -2   8   8      317.10      280.70     14.70 o
  -1   8   8      139.63      154.61     15.12 o
   0   8   8        7.91       -3.64      7.67 o
   1   8   8       55.25       55.68     10.60 o
   2   8   8      146.65      139.61     13.90 o
   3   8   8       26.79       18.75     12.82 o
   4   8   8        7.31       18.28     13.48 o
 -10   9   8       12.19       17.35     15.05 o
  -9   9   8       30.71       28.34     11.46 o
  -8   9   8        4.39        4.92     18.72 o
  -7   9   8       48.86       39.24     12.52 o
  -6   9   8      128.55      150.05     16.44 o
  -5   9   8       62.40       55.85     17.47 o
  -4   9   8        2.38        7.72      8.25 o
  -3   9   8      211.43      191.63     15.13 o
  -2   9   8      232.05      212.91     16.35 o
  -1   9   8        9.92       18.50     10.34 o
   0   9   8       22.72       36.79      9.75 o
   1   9   8       34.62       35.05     10.75 o
   2   9   8       47.36       35.67     14.53 o
  -9  10   8        1.22       -5.15     17.90 o
  -8  10   8        6.53        0.44     11.58 o
  -7  10   8       49.28       88.05     20.03 o
  -6  10   8       55.54       57.09     18.13 o
  -5  10   8        0.06        5.21     14.65 o
  -4  10   8       82.12       85.75     11.18 o
  -3  10   8      116.40      108.11     36.23 o
  -2  10   8       29.73       34.45     11.52 o
  -1  10   8        8.83       20.62     11.11 o
   0  10   8       90.72       87.36     14.64 o
   1  10   8       58.77       43.44     11.91 o
  -7  11   8       36.16       46.65     18.42 o
  -6  11   8        2.35       11.05     16.72 o
  -5  11   8       29.57       25.15     18.73 o
  -4  11   8       77.17       81.58     12.03 o
  -3  11   8       28.39       49.85     12.23 o
  -2  11   8        4.18       14.06     11.68 o
  -1  11   8       57.83       81.02     15.40 o
   1 -15   9        2.12        5.77     12.30 o
   2 -15   9       29.07       25.78     12.54 o
   3 -15   9       89.34      100.17     14.64 o
   4 -15   9       25.46       11.68     16.52 o
   5 -15   9        1.07       21.98     16.92 o
   6 -15   9       31.64       60.51     18.93 o
   7 -15   9       43.39       20.37     16.75 o
  -1 -14   9       34.38       25.37      9.31 o
   0 -14   9       13.78       13.80      8.61 o
   1 -14   9       22.43       -4.68     12.06 o
   2 -14   9       94.54      120.42     15.06 o
   3 -14   9       41.33       36.97     11.53 o
   4 -14   9        0.90       13.90     14.99 o
   5 -14   9       53.39       91.30     19.97 o
   6 -14   9       27.48       29.24     16.11 o
   7 -14   9        2.40       -8.75     12.49 o
   8 -14   9        3.23       18.07     11.98 o
   9 -14   9       13.00       14.32     11.53 o
  -3 -13   9       25.94       26.61     13.58 o
  -2 -13   9       73.73       88.41     14.57 o
  -1 -13   9        9.01        8.22      8.38 o
   0 -13   9       32.75       22.50      8.46 o
   1 -13   9      123.40      156.03     13.07 o
   2 -13   9      100.94       76.33     15.67 o
   3 -13   9        2.96       -4.96      9.21 o
   4 -13   9       69.66       98.38     20.09 o
   5 -13   9       81.43       58.79     17.41 o
   6 -13   9       27.79       10.59      9.77 o
   7 -13   9       10.70       18.56      8.68 o
   8 -13   9       37.79       62.48     10.51 o
   9 -13   9       34.66       31.76     21.35 o
  -4 -12   9        9.69       11.51      9.82 o
  -3 -12   9       22.31       29.40      9.72 o
  -2 -12   9       33.07       63.78      9.18 o
  -1 -12   9        0.19       -6.92      6.92 o
   0 -12   9      136.73      163.04     15.60 o
   1 -12   9      143.23      113.88     11.45 o
   2 -12   9        2.33       -2.68      8.17 o
   3 -12   9      165.83      177.70     14.06 o
   4 -12   9      278.67      265.80     17.76 o
   5 -12   9       12.11       -7.73      7.73 o
   6 -12   9       30.84       19.66      8.38 o
   7 -12   9       98.77      125.76     11.05 o
   8 -12   9       72.98       90.71      9.97 o
   9 -12   9        2.08       -6.84      7.98 o
  10 -12   9       12.83       52.36     11.65 o
  -5 -11   9       20.62       28.48      9.54 o
  -4 -11   9       50.64       30.36      9.55 o
  -3 -11   9        4.58        6.95      7.38 o
  -2 -11   9       43.16       28.66      7.88 o
  -1 -11   9      120.35      134.25     10.14 o
   0 -11   9      165.32      134.56     18.67 o
   1 -11   9       12.82        5.82      7.62 o
   2 -11   9      132.58      140.64     11.13 o
   3 -11   9      304.60      302.96     16.16 o
   4 -11   9      215.40      153.50     11.68 o
   5 -11   9        1.37       -2.64      9.18 o
   6 -11   9      212.38      208.59     18.65 o
   7 -11   9      126.87      129.82     12.97 o
   8 -11   9        7.26       -5.88      7.79 o
   9 -11   9        7.33       19.57      8.32 o
  10 -11   9       28.79       22.06     11.19 o
  -6 -10   9        9.55       17.90     18.36 o
  -5 -10   9       38.39       46.63      9.12 o
  -4 -10   9       23.39       38.44      8.97 o
  -3 -10   9       12.63        8.39     13.27 o
  -2 -10   9      157.91      185.58     11.13 o
  -1 -10   9      154.47      137.93     11.22 o
   0 -10   9       27.47        8.14      6.44 o
   1 -10   9      162.17      161.69      9.82 o
   2 -10   9      535.85      552.90     18.34 o
   3 -10   9      222.56      193.63     12.11 o
   4 -10   9        2.14        7.00      5.81 o
   5 -10   9      170.11      186.05      9.23 o
   6 -10   9      200.48      203.69      9.49 o
   7 -10   9       30.65       17.16      6.36 o
   8 -10   9       32.66       41.30     15.37 o
   9 -10   9       55.70       54.06      7.40 o
  10 -10   9        5.78        0.79      6.00 o
  11 -10   9        0.66        0.08     11.69 o
  -7  -9   9        7.52       -1.99     17.78 o
  -6  -9   9       34.44       18.04     17.64 o
  -5  -9   9       15.92       25.21      8.35 o
  -4  -9   9        3.84        2.02      7.42 o
  -3  -9   9      125.91      108.15      9.13 o
  -2  -9   9      158.31      160.82      9.97 o
  -1  -9   9       77.68       86.51      8.04 o
   0  -9   9       24.84       23.68      5.08 o
   1  -9   9      615.46      619.84     13.66 o
   2  -9   9      419.44      399.65     11.14 o
   3  -9   9        2.00        2.23      4.35 o
   4  -9   9      538.58      611.39     13.67 o
   5  -9   9      611.75      702.70     20.43 o
   6  -9   9       39.91       35.85      5.82 o
   7  -9   9       82.79      110.75      8.31 o
   8  -9   9      115.15      137.31      8.85 o
   9  -9   9       28.57       30.01      6.76 o
  10  -9   9        0.30        4.11      6.41 o
  11  -9   9       15.71       20.21      7.97 o
  -7  -8   9       23.06       17.09     15.94 o
  -6  -8   9       21.48       22.27     16.95 o
  -5  -8   9        2.47       -2.77      6.95 o
  -4  -8   9      136.87      117.94      8.88 o
  -3  -8   9      173.63      185.41      9.38 o
  -2  -8   9       47.81       59.83      6.64 o
  -1  -8   9        2.70       -3.53      3.53 o
   0  -8   9     1067.27     1086.42     17.43 o
   1  -8   9     1372.02     1243.68     17.44 o
   2  -8   9        1.20        1.98      3.59 o
   3  -8   9      453.48      455.05     12.57 o
   4  -8   9      809.52      840.83     18.94 o
   5  -8   9      223.69      160.35      6.99 o
   6  -8   9       13.76       26.74      5.82 o
   7  -8   9      185.81      193.09      9.65 o
   8  -8   9      210.25      214.35      9.88 o
   9  -8   9        6.76       -7.13      7.13 o
  10  -8   9       15.73       16.37      6.32 o
  11  -8   9       17.73       19.23      7.66 o
  -8  -7   9       16.71       45.29     17.98 o
  -7  -7   9       14.04       14.88     15.48 o
  -6  -7   9        0.30       -3.26     11.12 o
  -5  -7   9      126.97      112.96      8.56 o
  -4  -7   9      376.64      423.15     17.50 o
  -3  -7   9       25.78       30.71      6.09 o
  -2  -7   9      152.64      128.00      5.92 o
  -1  -7   9      703.96      618.91     10.24 o
   0  -7   9      604.65      586.28      9.79 o
   1  -7   9        2.60        2.82      3.30 o
   2  -7   9      947.75      879.87     14.32 o
   3  -7   9      554.62      560.83     11.81 o
   4  -7   9      246.66      231.75      7.26 o
   5  -7   9        3.42       27.71      5.52 o
   6  -7   9      756.70      698.65     14.91 o
   7  -7   9      314.61      275.25     11.77 o
   8  -7   9        5.50        5.13      5.96 o
   9  -7   9       43.07       51.16      6.97 o
  10  -7   9       58.67       62.53      7.44 o
  11  -7   9        5.18       10.95      7.69 o
  -9  -6   9       13.47       10.91     15.77 o
  -8  -6   9       26.49       57.94     13.94 o
  -7  -6   9        0.02        0.09     10.89 o
  -6  -6   9       64.13       65.75     12.81 o
  -5  -6   9      349.85      370.57     12.60 o
  -4  -6   9       90.59       93.11      6.86 o
  -3  -6   9       92.90       93.56      5.21 o
  -2  -6   9      865.25      820.58     18.14 o
  -1  -6   9     1323.82     1266.82     15.34 o
   0  -6   9        5.64        2.06      3.09 o
   1  -6   9      562.35      652.95     11.43 o
   2  -6   9      945.83      901.04     14.28 o
   3  -6   9       97.92      101.58      5.61 o
   4  -6   9      132.57      125.89      7.57 o
   5  -6   9        5.65       12.22      3.86 o
   6  -6   9       20.39       12.66      6.45 o
   7  -6   9       33.19       31.63      6.49 o
   8  -6   9       17.34       20.39      6.28 o
   9  -6   9       53.99       63.15      7.41 o
  10  -6   9       16.44        6.59      7.53 o
  11  -6   9        0.06        5.59      9.09 o
  -9  -5   9       14.71       25.15     12.34 o
  -8  -5   9        3.48       17.25     11.10 o
  -7  -5   9       40.68       41.81     11.37 o
  -6  -5   9      172.29      173.07     15.19 o
  -5  -5   9       41.99       47.89      4.12 o
  -4  -5   9      131.25       68.66      4.32 o
  -3  -5   9      328.03      297.27      6.89 o
  -2  -5   9      632.77      589.47      9.82 o
  -1  -5   9      104.09       94.11      4.32 o
   0  -5   9      785.68      685.57      9.91 o
   1  -5   9     1568.83     1617.22     19.67 o
   2  -5   9      228.03      216.21      6.27 o
   3  -5   9       89.92       77.58      6.51 o
   4  -5   9     1155.38     1246.30     17.58 o
   5  -5   9     1132.63     1241.87     17.63 o
   6  -5   9        2.54        0.75      5.37 o
   7  -5   9      164.18      190.01      9.56 o
   8  -5   9      122.51      142.88     10.44 o
   9  -5   9       61.45       70.36      8.85 o
  10  -5   9        0.03        4.48      7.12 o
  11  -5   9       11.71       16.05      9.80 o
 -10  -4   9        3.28       23.88     16.49 o
  -9  -4   9        0.86       10.96     10.50 o
  -8  -4   9        7.20       11.27     10.09 o
  -7  -4   9       93.58      111.30     11.07 o
  -6  -4   9      159.10      186.96     12.32 o
  -5  -4   9       14.34        7.51      4.78 o
  -4  -4   9      351.15      353.55      7.41 o
  -3  -4   9      427.21      499.51      8.40 o
  -2  -4   9        2.20       -1.87      2.63 o
  -1  -4   9      638.58      601.80      9.05 o
   0  -4   9     1603.79     1492.33     20.52 o
   1  -4   9     1300.88     1337.98     16.86 o
   2  -4   9       12.96        5.69      3.19 o
   3  -4   9     1350.97     1366.50     18.73 o
   4  -4   9      756.29      797.95     13.09 o
   5  -4   9      303.73      288.14      8.03 o
   6  -4   9       37.53       53.52      6.80 o
   7  -4   9      462.34      490.62     14.94 o
   8  -4   9       86.01       86.77      9.14 o
   9  -4   9        0.12       -1.60      7.54 o
  10  -4   9       21.60       23.76      8.17 o
  11  -4   9       14.50        9.38     12.43 o
 -10  -3   9        0.01       13.63     11.42 o
  -9  -3   9       23.06       15.85     10.58 o
  -8  -3   9       60.32       77.81     10.18 o
  -7  -3   9        6.50       19.02      8.37 o
  -6  -3   9       86.79       68.87      7.53 o
  -5  -3   9      268.59      287.85      8.95 o
  -4  -3   9      564.07      588.69      9.17 o
  -3  -3   9       35.42       34.13      3.19 o
  -2  -3   9      430.34      422.95      7.78 o
  -1  -3   9     1179.99     1139.06     13.44 o
   0  -3   9     1920.06     1823.94     20.19 o
   1  -3   9       46.25       38.11      3.78 o
   2  -3   9     1585.34     1628.89     18.38 o
   3  -3   9     2003.40     1940.77     31.35 o
   4  -3   9      398.13      393.90      9.07 o
   5  -3   9       53.36       60.89      5.86 o
   6  -3   9      366.30      355.79     14.77 o
   7  -3   9      232.46      192.75     11.61 o
   8  -3   9        2.10        2.90      7.34 o
   9  -3   9       12.96        6.16      9.39 o
  10  -3   9       16.56       10.36     12.52 o
 -10  -2   9        4.46       13.16     11.57 o
  -9  -2   9       52.53       73.82     10.13 o
  -8  -2   9       88.21      138.46     11.16 o
  -7  -2   9       13.23       -2.43      7.40 o
  -6  -2   9      438.36      455.03     15.79 o
  -5  -2   9      386.94      442.26     11.24 o
  -4  -2   9      242.45      254.44      5.70 o
  -3  -2   9      409.79      364.17      7.21 o
  -2  -2   9     1176.14     1153.83     14.19 o
  -1  -2   9      436.15      338.87      6.99 o
   0  -2   9      333.39      284.71      7.26 o
   1  -2   9      162.49      115.74      4.12 o
   2  -2   9     1794.58     1784.57     19.81 o
   3  -2   9      368.75      365.03      9.40 o
   4  -2   9      141.40      129.74      6.21 o
   5  -2   9      401.01      423.23     11.55 o
   6  -2   9      180.11      157.04      8.15 o
   7  -2   9       10.05       -1.48      6.95 o
   8  -2   9       39.27       26.97      8.51 o
   9  -2   9       34.78       34.66     10.10 o
  10  -2   9        2.96        9.75     13.29 o
 -11  -1   9        2.43       -1.99      9.94 o
 -10  -1   9       13.24        5.27      8.14 o
  -9  -1   9       22.63       35.40      8.70 o
  -8  -1   9        8.56       26.71      7.96 o
  -7  -1   9      124.78      111.93     10.27 o
  -6  -1   9      517.30      540.64     14.72 o
  -5  -1   9      158.49      204.94      6.19 o
  -4  -1   9      109.13       88.21      4.15 o
  -3  -1   9     1205.65     1264.28     15.20 o
  -2  -1   9     1717.86     1717.83     26.55 o
  -1  -1   9       49.97       28.87      3.11 o
   0  -1   9     1095.81     1154.21     15.30 o
   1  -1   9      917.27      896.16     14.21 o
   2  -1   9      185.28      154.17      5.47 o
   3  -1   9       45.76       31.70      4.24 o
   4  -1   9      472.15      530.80     11.20 o
   5  -1   9      346.84      346.26     11.10 o
   6  -1   9        3.24       -2.36      4.64 o
   7  -1   9      108.12       85.55     10.18 o
   8  -1   9       53.56       45.09     13.04 o
   9  -1   9       10.44        9.88     13.88 o
  10  -1   9        0.13        0.60     15.16 o
 -11   0   9        8.58        8.11      8.17 o
 -10   0   9       15.38       25.50      8.30 o
  -9   0   9        0.40        5.84      9.72 o
  -8   0   9       37.29       32.76      7.50 o
  -7   0   9      187.04      199.83      9.40 o
  -6   0   9      142.38      181.54      8.83 o
  -5   0   9       43.36       23.28      3.55 o
  -4   0   9      688.67      726.25      9.46 o
  -3   0   9     1204.90     1194.63     16.06 o
  -2   0   9      142.22      109.83      5.26 o
  -1   0   9     1105.96     1102.93     14.95 o
   0   0   9     2187.99     2256.12     25.81 o
   1   0   9     1045.76      994.46     14.31 o
   2   0   9       95.11      110.47      5.09 o
   3   0   9      731.79      793.96     21.07 o
   4   0   9      569.85      567.49     12.09 o
   5   0   9      164.99      119.50      8.49 o
   6   0   9       44.42       32.66      8.90 o
   7   0   9      270.66      261.17     23.88 o
   8   0   9       75.78       64.50     28.03 o
   9   0   9        0.34       -5.47     10.11 o
 -11   1   9        5.98       -0.84      7.66 o
 -10   1   9        0.93        5.19      7.68 o
  -9   1   9       19.87       -8.85      9.61 o
  -8   1   9      119.51      157.37      8.72 o
  -7   1   9       91.44      144.25      8.71 o
  -6   1   9       13.80       -2.65      5.26 o
  -5   1   9      479.44      438.32      8.71 o
  -4   1   9     1040.23     1096.77     14.34 o
  -3   1   9      202.43      215.27      6.68 o
  -2   1   9     1750.58     1710.35     22.01 o
  -1   1   9     2466.39     2479.01     28.06 o
   0   1   9      446.34      408.61      8.91 o
   1   1   9      310.30      339.21      8.33 o
   2   1   9     1233.93     1337.49     19.13 o
   3   1   9      528.56      517.30     10.91 o
   4   1   9       95.86       64.11      5.72 o
   5   1   9       70.22       41.48      5.07 o
   6   1   9      159.04      171.34     23.77 o
   7   1   9       31.01       45.03     11.64 o
   8   1   9        0.78       -7.13     10.18 o
   9   1   9       15.14       11.11     16.32 o
 -11   2   9        0.29       -8.99      8.99 o
 -10   2   9        7.87        2.31      6.88 o
  -9   2   9       80.52      101.36      9.23 o
  -8   2   9      101.82      128.84      8.34 o
  -7   2   9       26.21       21.02      5.90 o
  -6   2   9      608.73      563.41     14.80 o
  -5   2   9      537.58      593.07     11.15 o
  -4   2   9       38.17       38.82      3.54 o
  -3   2   9      774.85      718.04     12.30 o
  -2   2   9     2344.06     2447.65     29.77 o
  -1   2   9      222.80      247.92      7.62 o
   0   2   9        0.24       -3.39      3.39 o
   1   2   9      212.11      193.50      6.27 o
   2   2   9      761.57      786.70     14.44 o
   3   2   9      128.98      124.95      7.00 o
   4   2   9       12.62       12.96      5.27 o
   5   2   9      107.81      109.43      8.71 o
   6   2   9      112.45      122.22     14.44 o
   7   2   9        7.27        5.60     12.00 o
   8   2   9        5.60        3.51     11.56 o
 -11   3   9        4.81       -6.91      6.91 o
 -10   3   9       21.13       20.77      7.59 o
  -9   3   9       22.26       28.10      7.77 o
  -8   3   9        1.13        1.03      6.60 o
  -7   3   9      105.16      111.14      8.26 o
  -6   3   9      209.27      203.50      9.60 o
  -5   3   9      161.16      152.51      6.67 o
  -4   3   9        8.33        1.36      2.96 o
  -3   3   9      576.61      546.50     12.48 o
  -2   3   9      702.79      803.98     14.98 o
  -1   3   9       36.73       65.48      5.49 o
   0   3   9     1764.48     1790.44     25.96 o
   1   3   9      447.83      450.40     10.21 o
   2   3   9        0.68       -1.21      4.82 o
   3   3   9       51.42       56.68      6.63 o
   4   3   9      278.09      298.42     11.56 o
   5   3   9      130.54      146.31     18.96 o
   6   3   9        1.37      -10.29     10.29 o
   7   3   9       23.80       30.55     24.80 o
   8   3   9       24.84       32.59     13.73 o
 -11   4   9       15.89        8.70      7.43 o
 -10   4   9       18.21       20.75      7.69 o
  -9   4   9        1.71        2.45      5.87 o
  -8   4   9       99.08       93.77      8.31 o
  -7   4   9      142.60      180.11     11.14 o
  -6   4   9       29.39       26.65      7.86 o
  -5   4   9       28.69       10.67      4.31 o
  -4   4   9      818.17      761.79     11.84 o
  -3   4   9     1075.99     1220.55     18.40 o
  -2   4   9       91.27       59.96      5.67 o
  -1   4   9      258.09      306.55      9.13 o
   0   4   9     1474.80     1487.03     31.64 o
   1   4   9      593.34      640.95     16.03 o
   2   4   9      170.27      199.92      9.93 o
   3   4   9      502.36      544.89     15.48 o
   4   4   9      132.64      132.94     10.12 o
   5   4   9        0.07       -2.90      8.95 o
   6   4   9       44.41       38.01     13.04 o
   7   4   9       23.82       24.50     13.20 o
 -11   5   9        4.72        9.63      8.63 o
 -10   5   9        0.36        5.86      7.61 o
  -9   5   9       39.56       37.18      7.34 o
  -8   5   9       91.30      101.80      8.60 o
  -7   5   9        8.94       14.29      6.75 o
  -6   5   9       79.06       85.36      9.27 o
  -5   5   9      267.97      310.44     15.03 o
  -4   5   9      195.18      233.50      8.30 o
  -3   5   9        9.88        3.20      4.77 o
  -2   5   9      268.46      324.93     11.48 o
  -1   5   9      704.03      665.73     16.19 o
   0   5   9       79.61       86.48      7.58 o
   1   5   9       11.75        1.23      5.74 o
   2   5   9      215.92      215.77     10.53 o
   3   5   9      267.34      249.88     11.43 o
   4   5   9       12.07       11.15      8.20 o
   5   5   9       28.63       28.96     12.94 o
   6   5   9       53.07       43.02     20.43 o
 -11   6   9        0.82       -7.38      7.38 o
 -10   6   9       26.95        8.68     10.55 o
  -9   6   9       43.80       36.49      8.73 o
  -8   6   9       17.32       19.89     10.12 o
  -7   6   9        7.50        1.70      6.81 o
  -6   6   9       76.12       88.09      9.98 o
  -5   6   9      160.02      159.21     12.04 o
  -4   6   9       99.69       84.08      6.89 o
  -3   6   9       29.69       39.42      6.37 o
  -2   6   9      455.60      438.01     14.98 o
  -1   6   9      454.17      414.82     15.08 o
   0   6   9       11.58       15.81      6.69 o
   1   6   9      120.05      117.22      9.71 o
   2   6   9      154.88      157.71     21.32 o
   3   6   9       29.28       26.56      8.05 o
   4   6   9       23.20       13.06     19.01 o
   5   6   9       39.53       54.49     15.36 o
 -10   7   9       40.27       47.60     11.34 o
  -9   7   9       33.36       49.54     31.01 o
  -8   7   9        3.33        2.31      9.56 o
  -7   7   9      146.63      147.31     30.29 o
  -6   7   9      185.99      194.12     32.04 o
  -5   7   9        1.14        3.83     10.28 o
  -4   7   9       86.95       85.35     13.46 o
  -3   7   9      207.84      197.09     12.15 o
  -2   7   9      112.79      104.57     10.44 o
  -1   7   9       28.97       20.80      8.99 o
   0   7   9      228.44      223.52     20.49 o
   1   7   9      129.12      147.08     12.87 o
   2   7   9        8.99       -2.97      8.33 o
   3   7   9        4.99        5.36     11.97 o
   4   7   9       39.53       59.49     15.40 o
 -10   8   9       15.01       23.28     11.09 o
  -9   8   9        0.20       -9.79      9.79 o
  -8   8   9       49.62       56.22     12.56 o
  -7   8   9       89.42      105.05     18.11 o
  -6   8   9       20.53       17.92     11.55 o
  -5   8   9       80.15      112.05     20.06 o
  -4   8   9      296.09      274.74     15.74 o
  -3   8   9       68.41       53.73     10.85 o
  -2   8   9       34.79       42.32     14.58 o
  -1   8   9      134.72      142.96     22.63 o
   0   8   9      145.34      120.09     12.22 o
   1   8   9       44.27       39.03     13.24 o
   2   8   9       24.87       35.40     11.10 o
   3   8   9       99.17      109.47     17.26 o
  -9   9   9       19.82       26.44     11.77 o
  -8   9   9       55.24       62.82     13.43 o
  -7   9   9       11.62       21.41     11.65 o
  -6   9   9       29.45       16.20     15.16 o
  -5   9   9      123.59      109.58     21.55 o
  -4   9   9      110.78       88.49     17.09 o
  -3   9   9        2.74       -5.37      9.06 o
  -2   9   9       91.22      107.70     13.85 o
  -1   9   9      102.10       86.13     11.27 o
   0   9   9       10.67       -1.90      8.48 o
   1   9   9        0.68        1.82      9.48 o
   2   9   9       18.72        7.95     13.72 o
  -8  10   9        4.22       10.33     15.77 o
  -7  10   9       13.10       21.64     15.86 o
  -6  10   9       78.96       90.41     21.32 o
  -5  10   9       69.35      108.71     22.65 o
  -4  10   9        3.81       15.76      9.32 o
  -3  10   9       45.44       50.40     11.96 o
  -2  10   9      107.45      114.73     15.14 o
  -1  10   9       34.36       34.35     15.84 o
   0  10   9        3.58       -7.61     14.91 o
  -6  11   9       27.85       48.29     20.49 o
  -5  11   9        1.24        7.22     18.33 o
  -4  11   9       15.97       26.21     10.38 o
  -3  11   9       41.90       30.69     12.15 o
   1 -15  10       34.80       34.37     11.16 o
   2 -15  10        7.47       -3.53     11.70 o
   3 -15  10       18.12       16.67     12.79 o
   4 -15  10       50.66      114.15     23.37 o
   5 -15  10       24.88       32.83     17.87 o
   6 -15  10        2.41      -13.21     14.79 o
   7 -15  10        7.03        8.52     15.37 o
  -1 -14  10       16.16       11.10      8.91 o
   0 -14  10       53.13       34.73     10.90 o
   1 -14  10       15.94       20.76     13.23 o
   2 -14  10        9.40        8.88     11.21 o
   3 -14  10       66.75       93.94     13.80 o
   4 -14  10       59.76       74.27     20.32 o
   5 -14  10        0.58       13.32     16.17 o
   6 -14  10       26.83       45.84     17.12 o
   7 -14  10       39.40       28.23     15.60 o
   8 -14  10       11.59      -17.75     17.75 o
  -3 -13  10        2.08        0.71      9.65 o
  -2 -13  10       36.79       44.68     11.18 o
  -1 -13  10       73.50       84.27     11.16 o
   0 -13  10       15.95        1.18      8.26 o
   1 -13  10       14.35       10.92      8.15 o
   2 -13  10      140.80      133.12     15.03 o
   3 -13  10       83.31       57.03     12.08 o
   4 -13  10        2.88       -9.01     13.24 o
   5 -13  10       33.09       40.44     12.06 o
   6 -13  10       91.74       79.68     11.25 o
   7 -13  10       28.07       39.49     11.09 o
   8 -13  10        0.01       -4.10      7.87 o
   9 -13  10       18.72       37.09     12.28 o
  -4 -12  10        0.47        1.85      9.26 o
  -3 -12  10        8.61        1.16      9.14 o
  -2 -12  10       40.84       28.98      8.44 o
  -1 -12  10       49.11       56.29      9.02 o
   0 -12  10        7.05        4.67      7.58 o
   1 -12  10      138.92      146.22     11.51 o
   2 -12  10      214.47      184.74     12.80 o
   3 -12  10       18.88       14.13     10.45 o
   4 -12  10      143.42      136.21     14.59 o
   5 -12  10      195.26      169.34     12.86 o
   6 -12  10       51.77       65.44     12.34 o
   7 -12  10        0.00        4.43     11.50 o
   8 -12  10       41.97       86.35     28.44 o
   9 -12  10       40.28       23.62     11.04 o
  10 -12  10        3.53      -13.27     16.40 o
  -5 -11  10        0.60        3.92     10.28 o
  -4 -11  10       38.84       22.51      9.41 o
  -3 -11  10       77.97       87.75     11.26 o
  -2 -11  10       29.96       57.36      8.94 o
  -1 -11  10        2.51        6.40      6.95 o
   0 -11  10       88.70       98.82      9.33 o
   1 -11  10      203.76      180.40     10.07 o
   2 -11  10       79.54       53.65      7.94 o
   3 -11  10       20.84       37.54     10.55 o
   4 -11  10      230.85      235.40     17.15 o
   5 -11  10      172.79      169.09     12.21 o
   6 -11  10        0.36        3.13      7.29 o
   7 -11  10       69.70       97.27     10.14 o
   8 -11  10       48.31       50.51     10.34 o
   9 -11  10        9.45       11.99      7.48 o
  10 -11  10        0.68        9.88      9.66 o
  -6 -10  10        2.60       33.03     19.19 o
  -5 -10  10       12.46        0.19      8.14 o
  -4 -10  10       67.71       50.87      9.56 o
  -3 -10  10       50.26       55.17      8.36 o
  -2 -10  10        0.11        2.98      6.74 o
  -1 -10  10      100.57      113.40      9.33 o
   0 -10  10      213.28      187.59      9.60 o
   1 -10  10      170.16      146.49     12.13 o
   2 -10  10       12.57       17.46      6.07 o
   3 -10  10      338.25      336.20     13.53 o
   4 -10  10      143.93      132.77     12.95 o
   5 -10  10        0.48        1.76      6.36 o
   6 -10  10       58.99       65.70      7.06 o
   7 -10  10      120.12      154.76      9.98 o
   8 -10  10       23.03       19.97      6.88 o
   9 -10  10       15.08       24.04      7.13 o
  10 -10  10       23.54       21.03      8.59 o
  -7  -9  10        1.61      -17.47     17.58 o
  -6  -9  10        6.01       -0.60     15.77 o
  -5  -9  10       40.63       50.95      9.13 o
  -4  -9  10       52.92       56.17     11.01 o
  -3  -9  10        0.75        0.16      8.58 o
  -2  -9  10      141.31      162.05     10.25 o
  -1  -9  10      240.56      222.43     10.02 o
   0  -9  10       86.96       64.42      7.57 o
   1  -9  10       40.33       49.07      5.96 o
   2  -9  10      744.88      783.34     20.81 o
   3  -9  10      608.67      560.18     20.46 o
   4  -9  10        6.99       11.14      5.17 o
   5  -9  10      332.55      369.71     13.37 o
   6  -9  10      340.51      360.89     13.93 o
   7  -9  10       33.94       17.24      7.73 o
   8  -9  10       38.97       42.11      8.01 o
   9  -9  10       95.93      136.31      9.35 o
  10  -9  10       41.86       55.13      9.28 o
  11  -9  10        0.00       -7.27      7.68 o
  -7  -8  10        1.70        8.72     16.89 o
  -6  -8  10       52.00       89.09     20.34 o
  -5  -8  10       47.99       89.95     10.11 o
  -4  -8  10        0.47       -0.84      5.85 o
  -3  -8  10      196.36      194.74     13.96 o
  -2  -8  10      327.19      352.14     16.37 o
  -1  -8  10      151.48      149.37      7.51 o
   0  -8  10      151.19      139.70      7.04 o
   1  -8  10      889.96      916.06     20.57 o
   2  -8  10      359.98      365.96      9.77 o
   3  -8  10        2.85       -3.50      4.13 o
   4  -8  10      511.01      527.72     12.38 o
   5  -8  10      387.65      376.52     15.13 o
   6  -8  10       52.07       30.41      8.04 o
   7  -8  10        0.14       -4.07      6.00 o
   8  -8  10       61.01       65.17      7.77 o
   9  -8  10       38.15       48.40      7.65 o
  10  -8  10        2.97       13.02      6.64 o
  11  -8  10        2.17       23.29      8.49 o
  -8  -7  10        1.34      -13.90     15.16 o
  -7  -7  10       27.10       18.70     14.96 o
  -6  -7  10       58.69       71.68     18.01 o
  -5  -7  10        4.11       13.94      6.42 o
  -4  -7  10      233.86      211.71      9.61 o
  -3  -7  10      460.13      469.74     13.96 o
  -2  -7  10        6.26       -4.06      4.54 o
  -1  -7  10      174.96      182.47      6.82 o
   0  -7  10      700.56      671.34     12.27 o
   1  -7  10      762.92      766.43     11.98 o
   2  -7  10        7.80        1.91      3.82 o
   3  -7  10       45.57       67.94      5.38 o
   4  -7  10      480.88      408.35     10.53 o
   5  -7  10      858.85      915.75     16.32 o
   6  -7  10       32.06       33.58      6.87 o
   7  -7  10      131.52      181.57     11.06 o
   8  -7  10      176.31      179.82     21.01 o
   9  -7  10       39.90       26.52      6.99 o
  10  -7  10        4.14       10.24      6.69 o
  11  -7  10       16.73       41.60     10.57 o
  -9  -6  10        0.67        0.78     14.73 o
  -8  -6  10       14.14       35.77     16.52 o
  -7  -6  10       34.94       54.64     13.14 o
  -6  -6  10        8.41       19.23     11.30 o
  -5  -6  10       61.00       42.28      6.88 o
  -4  -6  10      514.52      517.40     14.13 o
  -3  -6  10      289.33      343.39      9.73 o
  -2  -6  10        2.13       -3.33      3.33 o
  -1  -6  10      540.45      558.63     13.11 o
   0  -6  10      872.35      824.75     12.52 o
   1  -6  10       86.19       75.14      4.76 o
   2  -6  10      360.17      371.62      9.30 o
   3  -6  10      674.80      653.88     14.79 o
   4  -6  10        9.44        0.57      3.62 o
   5  -6  10       14.32        3.81      4.46 o
   6  -6  10       18.77       10.62      6.03 o
   7  -6  10      168.04      205.35     10.24 o
   8  -6  10       24.07       21.05      6.81 o
   9  -6  10       14.65        5.79      6.57 o
  10  -6  10       19.97       12.93     12.91 o
  11  -6  10        7.37       20.20     13.01 o
  -9  -5  10       12.88       29.96     12.73 o
  -8  -5  10       35.56       57.14     12.99 o
  -7  -5  10        2.43       18.43     24.62 o
  -6  -5  10       53.98       25.89     10.85 o
  -5  -5  10      319.13      306.51      8.08 o
  -4  -5  10      205.26      234.21      7.81 o
  -3  -5  10       51.34       27.15      3.53 o
  -2  -5  10      736.64      661.97     10.72 o
  -1  -5  10      979.61      965.07     12.88 o
   0  -5  10      102.99       80.85      4.32 o
   1  -5  10      577.33      590.90      9.95 o
   2  -5  10     1245.09     1199.52     24.19 o
   3  -5  10      665.61      605.08     12.32 o
   4  -5  10        6.47       11.36      3.97 o
   5  -5  10      786.04      826.35     15.16 o
   6  -5  10      205.72      224.52     10.35 o
   7  -5  10       11.64        3.32      6.34 o
   8  -5  10       14.15       26.15      7.09 o
   9  -5  10       56.14       82.83      9.80 o
  10  -5  10        9.68        9.42      8.98 o
  -9  -4  10        9.29       20.53     11.61 o
  -8  -4  10        5.98       13.05     12.47 o
  -7  -4  10        4.98       -0.31      9.51 o
  -6  -4  10      153.35      154.38     17.02 o
  -5  -4  10      131.73      198.69      7.57 o
  -4  -4  10        8.02        1.23      3.11 o
  -3  -4  10      205.01      200.87      5.63 o
  -2  -4  10     1174.17     1115.51     14.51 o
  -1  -4  10      256.37      270.17      6.67 o
   0  -4  10       70.58       82.43      4.50 o
   1  -4  10      980.11     1037.08     15.90 o
   2  -4  10      825.71      729.20     12.71 o
   3  -4  10       10.24        1.97      4.77 o
   4  -4  10      472.89      503.53     10.65 o
   5  -4  10      635.77      660.68     13.44 o
   6  -4  10       73.44       69.66      7.52 o
   7  -4  10       47.61       71.03      9.91 o
   8  -4  10      111.74      123.57     10.44 o
   9  -4  10       60.94       80.95      9.90 o
  10  -4  10        0.26       -6.30     12.55 o
 -10  -3  10       12.58        5.99     11.24 o
  -9  -3  10        0.17       -2.08      9.70 o
  -8  -3  10       35.35       24.35     10.38 o
  -7  -3  10       48.31       69.03      9.84 o
  -6  -3  10       84.92      128.57     16.64 o
  -5  -3  10       13.19       29.45      4.65 o
  -4  -3  10      117.96      116.23      4.58 o
  -3  -3  10      605.19      546.63      8.80 o
  -2  -3  10      880.14      835.61     20.39 o
  -1  -3  10        8.50       -3.07      3.07 o
   0  -3  10     2621.93     2682.21     28.20 o
   1  -3  10     2470.99     2409.53     25.88 o
   2  -3  10       98.31      102.16      4.71 o
   3  -3  10      416.09      426.39     10.60 o
   4  -3  10      792.46      845.62     15.47 o
   5  -3  10      248.21      259.48     10.73 o
   6  -3  10        6.29        6.56      7.37 o
   7  -3  10      130.88      151.25     14.53 o
   8  -3  10       61.65       50.65      9.04 o
   9  -3  10        3.91        8.92      9.01 o
  10  -3  10        3.76       -0.60     12.55 o
 -10  -2  10        5.72       -3.39      9.98 o
  -9  -2  10        3.02       -6.37      9.41 o
  -8  -2  10       81.84      105.63     13.03 o
  -7  -2  10       92.93       99.55      9.93 o
  -6  -2  10        1.45       -4.44      5.81 o
  -5  -2  10      245.41      226.40      7.40 o
  -4  -2  10      558.27      578.28      9.22 o
  -3  -2  10      154.83      164.55      5.26 o
  -2  -2  10      113.95      102.50      4.63 o
  -1  -2  10      530.39      509.33      9.47 o
   0  -2  10      997.58      930.24     16.14 o
   1  -2  10      183.01      184.74      5.69 o
   2  -2  10      352.64      367.94      8.35 o
   3  -2  10     1089.16     1107.25     17.74 o
   4  -2  10      319.65      339.40     10.88 o
   5  -2  10        0.71       -4.33      4.83 o
   6  -2  10      117.05      121.55      8.14 o
   7  -2  10      122.85      117.77     11.02 o
   8  -2  10       11.17       13.95     11.81 o
   9  -2  10       11.00        8.92      9.96 o
  10  -2  10       15.49       -8.00     14.68 o
 -10  -1  10        1.69       -7.07      9.54 o
  -9  -1  10       27.25       14.30      8.52 o
  -8  -1  10       52.85       71.14     10.18 o
  -7  -1  10        5.47       13.91      7.59 o
  -6  -1  10       95.19       61.95      7.64 o
  -5  -1  10      436.78      455.06     10.08 o
  -4  -1  10      245.03      287.68      7.14 o
  -3  -1  10       47.45       28.46      3.26 o
  -2  -1  10      822.01      850.20     15.15 o
  -1  -1  10     1787.28     1674.48     20.72 o
   0  -1  10       11.19        2.54      3.42 o
   1  -1  10      843.97      873.81     13.32 o
   2  -1  10     1252.68     1352.23     20.43 o
   3  -1  10      400.13      370.10      9.84 o
   4  -1  10       91.11      106.53      6.13 o
   5  -1  10      607.74      609.11     13.40 o
   6  -1  10      269.92      254.68     52.89 o
   7  -1  10        0.75       -4.55     10.60 o
   8  -1  10       28.84       35.18     10.86 o
   9  -1  10       22.71       34.68     15.14 o
 -11   0  10        0.46        9.55     14.98 o
 -10   0  10       11.20        2.55      8.17 o
  -9   0  10       27.10       40.90      8.53 o
  -8   0  10        8.03       18.32      8.03 o
  -7   0  10       78.42       66.47      9.08 o
  -6   0  10      466.04      510.70     14.76 o
  -5   0  10      267.25      304.48      8.24 o
  -4   0  10      102.06       72.29      3.80 o
  -3   0  10      813.87      881.65     14.08 o
  -2   0  10     1579.36     1606.93     21.39 o
  -1   0  10      238.29      215.81      6.76 o
   0   0  10     1005.37      945.50     14.17 o
   1   0  10     1184.52     1250.04     17.27 o
   2   0  10      545.34      433.93     12.50 o
   3   0  10        5.98       -2.67      4.16 o
   4   0  10      150.13      171.47      9.21 o
   5   0  10      254.08      244.91     10.88 o
   6   0  10      133.15       98.00     13.39 o
   7   0  10        1.98       -7.83      9.48 o
   8   0  10       41.33       33.53     11.89 o
   9   0  10       18.05       29.24     17.24 o
 -11   1  10        6.15        6.26      9.66 o
 -10   1  10       22.15       22.63      8.55 o
  -9   1  10        3.36        9.77      7.43 o
  -8   1  10       46.98       25.16      7.75 o
  -7   1  10      199.78      215.94     11.86 o
  -6   1  10       99.30      122.32      8.30 o
  -5   1  10       49.98       47.86      4.63 o
  -4   1  10      548.95      559.28      9.49 o
  -3   1  10      643.64      666.31     11.88 o
  -2   1  10      237.97      247.06      7.48 o
  -1   1  10      201.81      164.80      6.53 o
   0   1  10     1062.97     1243.23     17.41 o
   1   1  10      528.62      526.81     10.81 o
   2   1  10        1.94        0.79      4.16 o
   3   1  10      149.81      128.34      7.08 o
   4   1  10      382.68      387.89     13.17 o
   5   1  10      107.18      109.93      8.69 o
   6   1  10        8.28       19.79     13.71 o
   7   1  10       99.15      112.16     14.62 o
   8   1  10       53.82       51.76     13.04 o
 -11   2  10        9.19       14.08      8.32 o
 -10   2  10        5.18       10.52      7.61 o
  -9   2  10        8.21        4.11      7.14 o
  -8   2  10      149.18      148.58     10.50 o
  -7   2  10      228.77      236.96     12.40 o
  -6   2  10        8.05        1.32      5.99 o
  -5   2  10      379.02      380.31     10.24 o
  -4   2  10      505.00      484.77      9.00 o
  -3   2  10      390.31      383.71      9.31 o
  -2   2  10      159.89      123.86      5.93 o
  -1   2  10      498.17      591.60     12.01 o
   0   2  10      239.11      267.92      7.98 o
   1   2  10      107.13       85.13      5.54 o
   2   2  10      112.88      114.27      7.55 o
   3   2  10      224.91      247.19     11.58 o
   4   2  10       72.70       66.13      7.03 o
   5   2  10        1.78       -4.81      7.56 o
   6   2  10       56.06       74.60     20.59 o
   7   2  10       20.44       19.76     12.07 o
   8   2  10        0.01       -2.49     19.38 o
 -11   3  10        1.87       -1.68      9.40 o
 -10   3  10        4.27       -7.20      7.20 o
  -9   3  10       37.93       41.56      8.37 o
  -8   3  10       58.34       84.27      9.56 o
  -7   3  10        8.44       27.98      8.01 o
  -6   3  10      133.48      123.31     17.68 o
  -5   3  10      322.73      364.54     10.39 o
  -4   3  10       53.42       59.12      4.21 o
  -3   3  10      194.62      148.36      6.49 o
  -2   3  10     1397.25     1442.00     24.85 o
  -1   3  10      727.04      813.46     14.07 o
   0   3  10      153.93      172.50      7.46 o
   1   3  10      724.67      755.71     17.62 o
   2   3  10      230.87      265.87     13.33 o
   3   3  10       32.30       17.95      6.05 o
   4   3  10       29.34       27.91      7.19 o
   5   3  10       87.38       96.39     11.62 o
   6   3  10       51.26       54.17     13.94 o
   7   3  10        6.27        6.89     12.46 o
 -11   4  10        1.07        3.13      7.90 o
 -10   4  10       18.20       14.99      7.98 o
  -9   4  10       29.95       69.59      9.45 o
  -8   4  10        0.15        1.39      6.56 o
  -7   4  10       77.63       46.43      8.93 o
  -6   4  10      149.35      160.37     11.54 o
  -5   4  10       71.31      103.74     12.33 o
  -4   4  10        4.77       -1.01      3.77 o
  -3   4  10      123.74      109.08      7.45 o
  -2   4  10      303.26      308.70     11.20 o
  -1   4  10      239.90      192.43      8.51 o
   0   4  10      149.82      147.79      8.61 o
   1   4  10     1116.34     1104.70     24.43 o
   2   4  10      220.58      214.92     10.40 o
   3   4  10       15.54       22.11      6.65 o
   4   4  10      137.62      154.40     13.54 o
   5   4  10       92.20       92.06     12.06 o
   6   4  10        1.32        7.22     17.81 o
 -11   5  10        3.96      -17.58     17.58 o
 -10   5  10       10.41        9.94      7.95 o
  -9   5  10        1.01       -0.17     10.88 o
  -8   5  10       29.29       11.65      8.05 o
  -7   5  10       79.97       75.57      9.04 o
  -6   5  10       64.05       62.14     11.52 o
  -5   5  10        0.08        1.21      6.87 o
  -4   5  10      237.81      269.65     10.20 o
  -3   5  10      698.41      624.07     17.28 o
  -2   5  10      177.09      145.42      9.40 o
  -1   5  10      191.14      211.60     14.44 o
   0   5  10      538.67      528.59     17.23 o
   1   5  10      255.71      252.15     13.43 o
   2   5  10        0.26       -3.22      6.26 o
   3   5  10      131.76      146.95     10.94 o
   4   5  10       93.78      110.93     15.80 o
   5   5  10       24.04       18.21     17.87 o
 -10   6  10        0.01       -9.38      9.38 o
  -9   6  10       20.34        2.49     13.96 o
  -8   6  10       72.01       74.97     17.42 o
  -7   6  10       41.15       43.59     11.98 o
  -6   6  10        0.12      -12.45     14.42 o
  -5   6  10      119.43      149.92     15.12 o
  -4   6  10      334.25      363.09     13.49 o
  -3   6  10      108.39       82.66     11.74 o
  -2   6  10       21.82       34.09      7.07 o
  -1   6  10      240.32      247.02     13.84 o
   0   6  10      113.53      113.80     13.53 o
   1   6  10        0.31       -3.03      7.95 o
   2   6  10       53.47       62.73     15.00 o
   3   6  10      103.70      113.07     15.64 o
   4   6  10       12.30       20.10     13.12 o
   5   6  10        8.22       13.24     17.90 o
 -10   7  10        5.90       -7.19     14.00 o
  -9   7  10       50.18       54.66     12.61 o
  -8   7  10       44.66       35.63     12.17 o
  -7   7  10        7.22       -1.95     10.11 o
  -6   7  10      173.20      193.02     17.11 o
  -5   7  10      132.06      129.37     15.32 o
  -4   7  10        1.01       -8.76      8.76 o
  -3   7  10       55.84       66.45     11.16 o
  -2   7  10      187.31      172.66     12.49 o
  -1   7  10      135.35      128.31     11.92 o
   0   7  10        0.80       -7.36      7.36 o
   1   7  10       76.27       81.13     11.64 o
   2   7  10       44.63       49.17     11.34 o
   3   7  10        8.56       10.67     12.45 o
  -9   8  10       22.46       36.16     12.51 o
  -8   8  10        0.09       -1.38     10.95 o
  -7   8  10       45.71       57.70     27.06 o
  -6   8  10      104.30      124.91     20.49 o
  -5   8  10       21.31       52.80     17.35 o
  -4   8  10       56.34       56.05      9.84 o
  -3   8  10      163.18      175.23     18.42 o
  -2   8  10       90.03      111.53     13.69 o
  -1   8  10        9.65        6.76      8.53 o
   0   8  10       33.32       21.39      9.74 o
   1   8  10      135.75      136.19     13.75 o
   2   8  10       50.17       20.05     12.86 o
  -8   9  10       22.51       17.81     15.22 o
  -7   9  10       52.73       77.32     19.57 o
  -6   9  10       16.64       21.96     16.57 o
  -5   9  10        3.22       -6.91     13.70 o
  -4   9  10       68.09       84.57     12.75 o
  -3   9  10       84.77       94.58     21.57 o
  -2   9  10        2.93        2.54     10.27 o
  -1   9  10       38.61       43.98     12.80 o
   0   9  10       51.73       48.87     14.79 o
   1   9  10       22.11       22.51     11.39 o
  -7  10  10       14.45        8.86     15.31 o
  -6  10  10        1.45       31.83     17.61 o
  -5  10  10       43.15       39.42     18.70 o
  -4  10  10       76.24      100.04     12.46 o
  -3  10  10        9.58       -5.05     11.50 o
  -2  10  10       32.69       44.31     13.13 o
   1 -15  11       18.05       35.23     12.95 o
   2 -15  11       46.62       36.70     11.86 o
   3 -15  11       12.12      -16.37     17.29 o
   4 -15  11        1.46        9.06     16.57 o
   5 -15  11       14.65       12.89     17.21 o
   6 -15  11       17.66       -1.64     15.48 o
  -1 -14  11        1.34        1.74      9.05 o
   0 -14  11       15.90        8.14      8.88 o
   1 -14  11       42.29       47.68     11.28 o
   2 -14  11       13.85        8.74      9.43 o
   3 -14  11        2.94        2.76     17.18 o
   4 -14  11       56.47       69.87     20.92 o
   5 -14  11       36.92       54.93     19.57 o
   6 -14  11        1.91       -9.61      9.61 o
   7 -14  11       16.16        9.37     10.71 o
   8 -14  11       37.88       38.79     17.47 o
  -2 -13  11        1.61        4.71      9.57 o
  -1 -13  11       26.81       30.45      9.24 o
   0 -13  11       70.74       82.96     10.27 o
   1 -13  11       44.16       57.74      9.55 o
   2 -13  11        4.44        2.06      9.17 o
   3 -13  11       68.09       73.39     17.41 o
   4 -13  11       66.62       65.27     26.06 o
   5 -13  11        9.74       -2.57      9.57 o
   6 -13  11       27.80       40.13     11.83 o
   7 -13  11       55.38       64.18     10.72 o
   8 -13  11       18.62       29.28      9.55 o
   9 -13  11        0.00       -8.81     11.37 o
  -4 -12  11        9.75       22.84     10.33 o
  -3 -12  11        1.70        9.77      9.29 o
  -2 -12  11        8.88       -0.98      7.51 o
  -1 -12  11       65.45       80.59     10.21 o
   0 -12  11       65.54       88.95     13.31 o
   1 -12  11        0.09       -6.16      6.93 o
   2 -12  11      137.46      202.80     10.61 o
   3 -12  11      284.24      278.67     18.09 o
   4 -12  11       23.79       -2.04     13.41 o
   5 -12  11       43.66       76.13     13.59 o
   6 -12  11       84.23      101.64     17.02 o
   7 -12  11       61.67       63.66     10.09 o
   8 -12  11        2.61        8.12      8.06 o
   9 -12  11       14.17       16.95     18.53 o
  -5 -11  11       16.72       29.42      9.64 o
  -4 -11  11        1.90       13.87     10.89 o
  -3 -11  11       23.74       30.94      9.55 o
  -2 -11  11       72.97       80.30     11.77 o
  -1 -11  11       49.16       71.45      9.33 o
   0 -11  11        0.01       -6.22      6.22 o
   1 -11  11       86.42      103.72      8.32 o
   2 -11  11      205.66      193.94     10.75 o
   3 -11  11      125.42      114.35     12.26 o
   4 -11  11       14.76       31.10      7.88 o
   5 -11  11      259.58      294.47     15.13 o
   6 -11  11      113.33       61.84      9.40 o
   7 -11  11        0.27       -3.05      9.06 o
   8 -11  11       13.68        4.42      8.11 o
   9 -11  11       15.92        3.12      8.70 o
  10 -11  11        7.85       -9.15      9.63 o
  -6 -10  11       14.97       10.70     19.11 o
  -5 -10  11        8.01       13.43     15.84 o
  -4 -10  11       11.58       26.59      8.92 o
  -3 -10  11       85.67       73.15      8.92 o
  -2 -10  11      105.08       90.09      9.32 o
  -1 -10  11        6.45        7.52      6.84 o
   0 -10  11      103.28       96.63      8.03 o
   1 -10  11      437.36      422.37     14.75 o
   2 -10  11      139.27      149.89      8.74 o
   3 -10  11       51.75       75.72      7.96 o
   4 -10  11      249.38      336.49     14.04 o
   5 -10  11      120.96      121.85     13.22 o
   6 -10  11        0.05        1.36      7.45 o
   7 -10  11       48.56       93.06      9.96 o
   8 -10  11       50.34       69.38     10.64 o
   9 -10  11        1.37       -8.24      9.96 o
  10 -10  11        2.94       -0.67      9.48 o
  -6  -9  11        4.89        5.15     16.83 o
  -5  -9  11        4.93       11.86      7.98 o
  -4  -9  11       73.24       58.56      9.17 o
  -3  -9  11      161.64      170.23     10.57 o
  -2  -9  11        2.65        0.42      6.64 o
  -1  -9  11      226.57      178.25     11.90 o
   0  -9  11      257.11      262.64     10.54 o
   1  -9  11      232.10      215.99      9.49 o
   2  -9  11       21.69       14.35      5.82 o
   3  -9  11      489.15      532.72     14.53 o
   4  -9  11      325.47      322.57     10.74 o
   5  -9  11       52.36       20.95      6.04 o
   6  -9  11       97.56      125.65      8.31 o
   7  -9  11      226.29      212.81     11.10 o
   8  -9  11       82.26       79.76      8.70 o
   9  -9  11        0.60       -4.75      6.68 o
  10  -9  11       27.60       30.12     10.61 o
  -7  -8  11        7.52       32.20     18.39 o
  -6  -8  11        2.79      -14.42     14.42 o
  -5  -8  11       75.63       76.90     11.12 o
  -4  -8  11       71.01       95.16      8.71 o
  -3  -8  11        8.56        9.69      6.48 o
  -2  -8  11      124.04       97.40      9.84 o
  -1  -8  11      279.62      233.38      9.83 o
   0  -8  11       73.40       74.04      6.28 o
   1  -8  11        0.04       -4.08      4.34 o
   2  -8  11      296.87      251.48     10.27 o
   3  -8  11      629.85      635.94     14.77 o
   4  -8  11       16.99       12.30      5.16 o
   5  -8  11      121.88      134.54      8.42 o
   6  -8  11      176.17      148.66      8.41 o
   7  -8  11       89.90       95.92      8.63 o
   8  -8  11        7.26        3.81      8.07 o
   9  -8  11       59.67       78.70      8.82 o
  10  -8  11       23.55       23.44     10.57 o
  -8  -7  11        6.54       44.66     18.68 o
  -7  -7  11        0.37        0.35     14.59 o
  -6  -7  11       63.93       61.00     17.52 o
  -5  -7  11      106.71      127.25      9.87 o
  -4  -7  11        6.59        7.37      6.23 o
  -3  -7  11      280.33      263.71     11.92 o
  -2  -7  11      552.47      488.08     12.42 o
  -1  -7  11       65.41       48.68      5.06 o
   0  -7  11       11.87        5.74      4.26 o
   1  -7  11      161.65      153.94      6.85 o
   2  -7  11      243.97      220.38      8.40 o
   3  -7  11      163.01      152.97      9.66 o
   4  -7  11        8.76        0.26      4.62 o
   5  -7  11      300.80      376.39     12.19 o
   6  -7  11      223.60      200.08     10.56 o
   7  -7  11        7.25       -7.36      7.36 o
   8  -7  11       15.07       30.64      7.50 o
   9  -7  11       56.12       59.16      8.48 o
  10  -7  11        7.83        7.35      9.78 o
  -8  -6  11        0.01       -3.19     15.05 o
  -7  -6  11       23.68       10.33     14.24 o
  -6  -6  11       87.27      107.19     14.45 o
  -5  -6  11       33.73       74.57      7.56 o
  -4  -6  11       26.07        5.20      6.42 o
  -3  -6  11      284.78      271.70     10.33 o
  -2  -6  11      187.33      202.06      7.10 o
  -1  -6  11       24.25       21.22      3.72 o
   0  -6  11      577.98      491.75      9.26 o
   1  -6  11      639.10      654.25     11.79 o
   2  -6  11       70.17       61.13      5.10 o
   3  -6  11      428.07      467.40     11.31 o
   4  -6  11      199.52      200.50      7.91 o
   5  -6  11       44.39       46.14      5.56 o
   6  -6  11       27.88        8.36      6.74 o
   7  -6  11       75.80       92.08      8.50 o
   8  -6  11       92.87      105.87     10.02 o
   9  -6  11       21.72       31.64      8.47 o
  10  -6  11        1.15        0.37     12.06 o
  -9  -5  11        0.38       -6.22     13.81 o
  -8  -5  11       13.31       -3.20     11.97 o
  -7  -5  11       59.21       93.36     14.01 o
  -6  -5  11        8.49       12.39     10.83 o
  -5  -5  11       25.53        9.98      8.73 o
  -4  -5  11      326.80      361.17     11.45 o
  -3  -5  11      369.38      461.31     10.17 o
  -2  -5  11       17.77       13.10      3.65 o
  -1  -5  11      521.84      498.67     11.59 o
   0  -5  11     1258.51     1224.07     18.89 o
   1  -5  11      244.28      266.14      7.69 o
   2  -5  11       90.52       99.40      5.76 o
   3  -5  11     1156.81     1079.98     18.22 o
   4  -5  11      799.82      774.02     15.21 o
   5  -5  11        0.26       -1.71      4.67 o
   6  -5  11      123.96      123.78      9.33 o
   7  -5  11      160.32      183.68     10.53 o
   8  -5  11       38.45       39.99      7.69 o
   9  -5  11        1.98       -7.40     12.07 o
  10  -5  11       10.38       13.98     12.83 o
  -9  -4  11        2.81       11.81     11.44 o
  -8  -4  11       13.64       10.99     11.31 o
  -7  -4  11       24.17       73.10     29.31 o
  -6  -4  11       13.18        4.79      9.58 o
  -5  -4  11      213.80      229.09      6.78 o
  -4  -4  11      271.79      340.68      8.52 o
  -3  -4  11       24.65       33.08      3.88 o
  -2  -4  11      503.65      481.73      9.17 o
  -1  -4  11     1294.00     1256.13     15.49 o
   0  -4  11      315.86      323.94      7.87 o
   1  -4  11      233.51      250.19      7.42 o
   2  -4  11     1451.90     1437.98     20.37 o
   3  -4  11      593.56      545.00     12.26 o
   4  -4  11       20.02        9.77      4.73 o
   5  -4  11      124.33      111.01      6.87 o
   6  -4  11      281.67      280.27     14.16 o
   7  -4  11      103.67       88.52     12.10 o
   8  -4  11        0.16        4.35      8.72 o
   9  -4  11       22.65       38.40     13.01 o
  10  -4  11       16.71       18.82     14.79 o
 -10  -3  11       10.55       15.80     12.99 o
  -9  -3  11       19.58       19.80     11.34 o
  -8  -3  11        1.11       -5.72     10.04 o
  -7  -3  11       21.26        2.61      9.88 o
  -6  -3  11       98.58      118.49     17.67 o
  -5  -3  11      146.71      201.20      9.23 o
  -4  -3  11       42.19       62.35      4.18 o
  -3  -3  11       91.56       93.25      4.63 o
  -2  -3  11     1274.41     1203.51     18.26 o
  -1  -3  11     1153.55     1181.56     15.64 o
   0  -3  11       13.45        5.63      3.56 o
   1  -3  11      864.10      848.45     18.69 o
   2  -3  11     1009.99      980.81     21.88 o
   3  -3  11       83.15       72.04      5.90 o
   4  -3  11      171.08      202.80      8.43 o
   5  -3  11      283.82      294.62     11.03 o
   6  -3  11       72.80       82.46     15.33 o
   7  -3  11        3.41       -8.20      8.20 o
   8  -3  11       37.65       38.53     10.96 o
   9  -3  11       17.56       32.88     14.80 o
  10  -3  11        1.73        7.51     15.02 o
 -10  -2  11       11.00      -12.47     23.39 o
  -9  -2  11       11.48        5.40     10.40 o
  -8  -2  11        1.98       -8.63      8.63 o
  -7  -2  11      109.34       84.46     10.04 o
  -6  -2  11      205.52      233.09     13.26 o
  -5  -2  11       12.03       23.86      5.16 o
  -4  -2  11      118.91      100.84      4.68 o
  -3  -2  11      561.33      532.90      9.40 o
  -2  -2  11      326.39      368.29     11.72 o
  -1  -2  11       62.24       52.40      4.27 o
   0  -2  11      428.58      463.14      9.30 o
   1  -2  11     1577.63     1500.61     19.66 o
   2  -2  11       96.65       98.80      6.07 o
   3  -2  11      256.02      301.62      9.39 o
   4  -2  11      282.54      321.24     13.61 o
   5  -2  11       23.09       22.18      7.10 o
   6  -2  11        1.24       -3.90      8.99 o
   7  -2  11       32.64       17.66      9.83 o
   8  -2  11       43.50       50.07     19.91 o
   9  -2  11        5.34       -2.88      9.82 o
 -10  -1  11        5.77        5.61     10.62 o
  -9  -1  11        0.01       14.44      9.85 o
  -8  -1  11       35.83       22.45      8.23 o
  -7  -1  11       99.74      109.00     10.50 o
  -6  -1  11       22.94       56.26      8.86 o
  -5  -1  11       60.76       41.38      5.51 o
  -4  -1  11      396.14      386.81      7.85 o
  -3  -1  11      509.91      531.75     10.81 o
  -2  -1  11        0.62       -0.48      3.16 o
  -1  -1  11     1033.98     1104.15     21.15 o
   0  -1  11     1590.07     1493.65     19.62 o
   1  -1  11       70.26       67.36      5.08 o
   2  -1  11      375.97      411.14     10.77 o
   3  -1  11      978.36     1011.92     20.12 o
   4  -1  11      561.55      508.98     24.49 o
   5  -1  11        0.73       -0.88      5.32 o
   6  -1  11      188.42      224.33     36.73 o
   7  -1  11      121.20      123.61     15.38 o
   8  -1  11       16.27       -3.23     10.43 o
   9  -1  11        8.57       32.75     18.10 o
 -10   0  11        0.57       -5.44      9.32 o
  -9   0  11       18.37       16.40      9.78 o
  -8   0  11       51.06       81.44      9.76 o
  -7   0  11       45.23       56.68     16.95 o
  -6   0  11       46.24       26.47     11.09 o
  -5   0  11      583.74      585.92     11.85 o
  -4   0  11      180.01      198.82      6.19 o
  -3   0  11      117.41       75.00      4.61 o
  -2   0  11      508.63      464.61     10.94 o
  -1   0  11      997.49     1004.46     16.03 o
   0   0  11      112.62      117.04      5.64 o
   1   0  11      162.33      158.02      7.63 o
   2   0  11      478.67      475.41     16.46 o
   3   0  11      276.54      273.85     11.80 o
   4   0  11       14.21        9.12      5.17 o
   5   0  11       57.63       70.37      7.49 o
   6   0  11      168.80      185.51     16.10 o
   7   0  11       22.05       11.98     10.70 o
   8   0  11        5.41       11.78     10.74 o
 -10   1  11       11.94        7.62      9.72 o
  -9   1  11       40.55       29.95      8.87 o
  -8   1  11        1.85        6.10      9.73 o
  -7   1  11       66.26       56.95      8.80 o
  -6   1  11      243.02      185.26     11.80 o
  -5   1  11      162.62      172.90      8.34 o
  -4   1  11      110.84       95.59      4.72 o
  -3   1  11      164.42      166.01      5.98 o
  -2   1  11      134.13      117.42      6.32 o
  -1   1  11      289.00      299.81      8.84 o
   0   1  11       59.33       52.32      8.17 o
   1   1  11      538.00      581.50     16.28 o
   2   1  11      565.06      589.41     14.96 o
   3   1  11      107.09      103.63      7.59 o
   4   1  11       72.08       83.71      9.15 o
   5   1  11      172.82      192.09     15.15 o
   6   1  11       81.73      102.92     26.06 o
   7   1  11        2.56       17.30     11.21 o
   8   1  11       13.22       35.83     13.68 o
 -10   2  11       17.10       27.20     12.22 o
  -9   2  11       16.34       21.26      8.44 o
  -8   2  11        4.29       -3.04      7.52 o
  -7   2  11      151.98      157.34     11.39 o
  -6   2  11      200.11      214.48     12.91 o
  -5   2  11        0.07       -2.90      8.25 o
  -4   2  11      181.31      183.40      7.17 o
  -3   2  11      216.22      187.69      7.17 o
  -2   2  11      190.04      174.60      8.53 o
  -1   2  11       24.35       21.13      5.58 o
   0   2  11       42.55       64.27     11.47 o
   1   2  11      376.96      377.10     12.45 o
   2   2  11       58.96       51.50      6.61 o
   3   2  11       57.84       60.88     10.71 o
   4   2  11      120.41      154.85     10.42 o
   5   2  11       67.16       65.67     14.82 o
   6   2  11        1.63        0.37     11.05 o
   7   2  11       38.81       27.17     13.48 o
 -10   3  11        3.48       -8.09      8.93 o
  -9   3  11        2.62       -1.71      7.51 o
  -8   3  11       51.95       59.51      9.34 o
  -7   3  11      111.86      143.33     11.53 o
  -6   3  11       13.20       22.89      8.20 o
  -5   3  11      165.84      150.96     11.61 o
  -4   3  11      530.71      582.19     14.21 o
  -3   3  11      579.25      542.55     15.57 o
  -2   3  11        8.99        2.58      5.05 o
  -1   3  11     1466.45     1431.34     38.51 o
   0   3  11      568.19      602.37     15.94 o
   1   3  11        8.65        3.46      7.47 o
   2   3  11      196.79      168.64     10.85 o
   3   3  11      277.58      293.05     16.65 o
   4   3  11       46.70       62.69      8.63 o
   5   3  11        0.79       -0.24      8.94 o
   6   3  11       17.12       18.88     13.22 o
 -10   4  11        2.50       -2.10      9.32 o
  -9   4  11       27.61       18.31      9.76 o
  -8   4  11       44.40       48.94     11.54 o
  -7   4  11       10.89       14.24     10.26 o
  -6   4  11       36.98       50.85     11.45 o
  -5   4  11      169.42      220.60     13.42 o
  -4   4  11      102.42      110.29      7.41 o
  -3   4  11        5.71        1.80      5.16 o
  -2   4  11      193.26      186.78     11.80 o
  -1   4  11      538.95      546.40     23.02 o
   0   4  11      202.43      187.19     11.12 o
   1   4  11      124.50      119.57     12.15 o
   2   4  11      201.89      201.07     11.76 o
   3   4  11       56.69       67.88      8.81 o
   4   4  11        0.48       -9.77      9.77 o
   5   4  11       46.35       35.02     19.86 o
   6   4  11       25.60       25.38     19.74 o
 -10   5  11        6.78        2.60      9.88 o
  -9   5  11       20.37        8.18     13.12 o
  -8   5  11       11.49       20.01     10.86 o
  -7   5  11       10.28       -0.64      9.58 o
  -6   5  11      161.46      169.75     15.58 o
  -5   5  11      221.91      255.31     18.24 o
  -4   5  11       19.94       18.80      6.29 o
  -3   5  11      223.19      234.59     13.22 o
  -2   5  11      438.40      416.52     15.21 o
  -1   5  11       91.48       74.48      8.49 o
   0   5  11       20.49        8.87      6.76 o
   1   5  11      238.24      229.01     12.45 o
   2   5  11      158.20      140.41     16.03 o
   3   5  11        3.63       14.63     11.71 o
   4   5  11       15.19        5.41     12.52 o
   5   5  11       31.25        4.72     19.11 o
 -10   6  11       15.61       14.04     11.17 o
  -9   6  11        5.59       12.57     11.16 o
  -8   6  11       11.07        4.18     10.39 o
  -7   6  11       73.84       58.79     12.75 o
  -6   6  11       53.04       50.43     21.70 o
  -5   6  11        0.00       -9.55      9.55 o
  -4   6  11       78.50       74.53     10.20 o
  -3   6  11      139.42      130.40     12.71 o
  -2   6  11       40.18       21.29      8.29 o
  -1   6  11       17.80       26.30      8.59 o
   0   6  11      136.71      110.02     11.70 o
   1   6  11      108.34       89.54     17.13 o
   2   6  11        7.40        7.91      9.19 o
   3   6  11       33.68       36.32     27.03 o
   4   6  11       44.45       42.19     14.76 o
  -9   7  11        6.70       -8.53     11.01 o
  -8   7  11       66.85       54.40     13.66 o
  -7   7  11       45.66       57.06     12.93 o
  -6   7  11        5.88      -11.60     13.29 o
  -5   7  11       70.02       58.30     17.81 o
  -4   7  11       77.78       92.90     11.06 o
  -3   7  11       40.60       26.66      9.44 o
  -2   7  11       13.34       21.31      9.94 o
  -1   7  11      181.42      213.16     14.28 o
   0   7  11       85.89       77.93     11.73 o
   1   7  11        1.55       -1.00      9.09 o
   2   7  11       39.30       29.06     14.60 o
   3   7  11       53.20       75.02     22.01 o
  -8   8  11       24.60       43.31     17.41 o
  -7   8  11        1.53       -2.33     15.63 o
  -6   8  11       52.93       56.00     18.30 o
  -5   8  11      159.23      163.67     24.29 o
  -4   8  11       41.25       39.01     19.32 o
  -3   8  11       11.58       26.82     10.09 o
  -2   8  11       68.40       63.16     12.60 o
  -1   8  11       90.73      106.18     14.47 o
   0   8  11       30.01       30.68     10.30 o
   1   8  11       17.31       18.06     10.36 o
  -7   9  11       21.38       30.67     17.09 o
  -6   9  11       39.48       45.47     19.37 o
  -5   9  11       12.42       -9.78     15.34 o
  -4   9  11        4.57        6.20      9.36 o
  -3   9  11       51.82       34.77     13.48 o
  -2   9  11       48.87       52.02     12.95 o
  -1   9  11        3.24        0.28     11.08 o
   2 -15  12       11.38        0.67     10.61 o
   3 -15  12       27.54       42.70     15.07 o
   4 -15  12       14.64       22.65     19.31 o
   5 -15  12        0.00       11.34     17.67 o
   6 -15  12       17.75       27.62     18.65 o
  -1 -14  12       20.50       18.39      9.82 o
   0 -14  12        0.45        2.89     10.02 o
   1 -14  12       15.97       -1.59      9.98 o
   2 -14  12       42.61       52.52     11.42 o
   3 -14  12       39.63       36.43     13.66 o
   4 -14  12        0.03       13.90     16.37 o
   5 -14  12       34.55       59.36     32.79 o
   6 -14  12       41.36       46.99     21.74 o
   7 -14  12       11.37       29.05     12.01 o
  -2 -13  12       41.95       48.30     14.44 o
  -1 -13  12        5.32        6.74      8.65 o
   0 -13  12       17.12       16.64      8.87 o
   1 -13  12       73.63       93.87     10.64 o
   2 -13  12       30.86       37.45     10.08 o
   3 -13  12        0.17       -9.93      9.93 o
   4 -13  12       34.52       59.22     13.59 o
   5 -13  12       88.54       95.55     15.18 o
   6 -13  12       13.62        4.49     14.22 o
   7 -13  12        7.36       25.55     16.09 o
   8 -13  12       24.74       40.52     12.83 o
  -3 -12  12       24.39       45.37     10.80 o
  -2 -12  12       14.33       26.70      8.74 o
  -1 -12  12        5.15       -7.04      7.04 o
   0 -12  12       87.98       81.81     13.79 o
   1 -12  12      130.97      125.77     10.78 o
   2 -12  12       12.24       -7.15      7.15 o
   3 -12  12      101.54      133.70     15.81 o
   4 -12  12      131.61      165.52     18.29 o
   5 -12  12       17.46       22.41     10.41 o
   6 -12  12        4.41       13.59      8.74 o
   7 -12  12       33.60       42.64      9.64 o
   8 -12  12       31.89       24.63      9.30 o
   9 -12  12        3.01        2.76     11.21 o
  -5 -11  12        9.05       27.48     20.95 o
  -4 -11  12       33.56       46.83     10.17 o
  -3 -11  12       13.28       11.47      8.82 o
  -2 -11  12        7.04        4.72      7.54 o
  -1 -11  12       99.89       90.31      9.78 o
   0 -11  12       99.18      111.43     15.42 o
   1 -11  12        2.09        8.50      7.87 o
   2 -11  12       37.35       41.81      9.26 o
   3 -11  12      169.97      193.38     13.40 o
   4 -11  12      102.71       92.00     10.82 o
   5 -11  12        2.67       11.62      8.89 o
   6 -11  12       70.76       78.61     10.32 o
   7 -11  12       30.38       24.24      8.98 o
   8 -11  12        2.42       -3.38      7.86 o
   9 -11  12        1.11      -10.25     11.58 o
  -5 -10  12       22.90       22.06      9.17 o
  -4 -10  12       23.33       43.87      9.76 o
  -3 -10  12        5.58        1.02      7.76 o
  -2 -10  12       75.87       60.07      8.68 o
  -1 -10  12      146.94      166.93     10.79 o
   0 -10  12       12.23       27.30      8.71 o
   1 -10  12      122.13      118.12      8.66 o
   2 -10  12      240.91      276.10     12.64 o
   3 -10  12       77.70       41.48      9.64 o
   4 -10  12       60.05       98.08      9.23 o
   5 -10  12      227.69      285.88     15.17 o
   6 -10  12       81.23       63.51      9.59 o
   7 -10  12        0.32       -4.80      9.83 o
   8 -10  12       51.97       56.84      9.53 o
   9 -10  12       37.97       32.49     11.88 o
  10 -10  12        2.26        8.41      9.99 o
  -6  -9  12       12.64       18.01     17.87 o
  -5  -9  12       19.79       40.77      8.96 o
  -4  -9  12        0.37       12.63      8.25 o
  -3  -9  12       95.24      105.44     18.95 o
  -2  -9  12      149.52      188.45     14.58 o
  -1  -9  12        1.56        2.37      7.22 o
   0  -9  12      188.39      209.15      9.89 o
   1  -9  12      388.61      410.15     16.89 o
   2  -9  12      148.34      114.37      8.48 o
   3  -9  12        3.20       10.67      5.97 o
   4  -9  12      203.44      241.17     11.96 o
   5  -9  12      296.09      288.21     14.94 o
   6  -9  12       27.76       14.98      8.11 o
   7  -9  12       12.91       26.31      8.47 o
   8  -9  12       28.56       38.95      9.36 o
   9  -9  12       28.63       23.14      8.67 o
  10  -9  12        0.95       -9.25      9.25 o
  -7  -8  12        9.60        0.89     17.09 o
  -6  -8  12        9.72       30.21     16.09 o
  -5  -8  12        4.24       -4.00      7.41 o
  -4  -8  12       68.37       58.82      9.16 o
  -3  -8  12       74.13       76.48      8.42 o
  -2  -8  12       25.86       46.06     10.63 o
  -1  -8  12       32.27       27.73      5.92 o
   0  -8  12      219.15      206.43      9.40 o
   1  -8  12      287.61      265.64     10.40 o
   2  -8  12       52.17       66.95      6.96 o
   3  -8  12      335.10      358.80     11.99 o
   4  -8  12      593.15      657.49     16.14 o
   5  -8  12       62.77       57.68     10.52 o
   6  -8  12       13.07       24.29      8.33 o
   7  -8  12      163.56      195.95     13.21 o
   8  -8  12       92.25       82.97     10.32 o
   9  -8  12        1.69       -1.89      7.97 o
  10  -8  12        7.51       -0.37     10.02 o
  -8  -7  12        8.75       -3.91     16.55 o
  -7  -7  12       12.79       11.08     14.99 o
  -6  -7  12        0.18        9.81     15.14 o
  -5  -7  12       89.02       68.73     10.73 o
  -4  -7  12      184.02      213.47     10.94 o
  -3  -7  12       49.99       62.63      7.80 o
  -2  -7  12       48.70       30.38      6.74 o
  -1  -7  12      301.73      270.60     10.34 o
   0  -7  12      355.90      313.89     10.08 o
   1  -7  12        5.04        7.18      5.28 o
   2  -7  12       32.99       17.08      5.21 o
   3  -7  12      172.82      223.40      8.76 o
   4  -7  12      507.03      472.04     12.35 o
   5  -7  12        0.37       -5.44      5.44 o
   6  -7  12      144.49      172.37     15.61 o
   7  -7  12       68.32       70.02     10.80 o
   8  -7  12        7.48       16.61      9.88 o
   9  -7  12       19.74       25.52     11.70 o
  10  -7  12       15.12       10.76     13.18 o
  -8  -6  12        4.17       14.27     15.74 o
  -7  -6  12        0.17       -6.68     14.42 o
  -6  -6  12       24.06       -8.43     13.06 o
  -5  -6  12      122.86      142.07      9.04 o
  -4  -6  12       38.83       70.26      7.93 o
  -3  -6  12       84.03       55.80      8.18 o
  -2  -6  12      463.36      434.59     11.82 o
  -1  -6  12      292.91      280.96      8.73 o
   0  -6  12       12.18       11.32      4.02 o
   1  -6  12      311.75      284.45     10.17 o
   2  -6  12      598.04      586.20     14.47 o
   3  -6  12        0.60       -4.61      4.61 o
   4  -6  12      122.90      164.69      7.99 o
   5  -6  12      104.66       94.28      7.74 o
   6  -6  12      123.54      122.22      9.44 o
   7  -6  12        3.38       -7.19      7.19 o
   8  -6  12       24.04       37.27      8.78 o
   9  -6  12       42.33       66.35     11.95 o
  10  -6  12       13.72       21.52     13.87 o
  -9  -5  12        9.01       25.06     16.52 o
  -8  -5  12        0.15       -8.78     13.29 o
  -7  -5  12       26.84       19.28     11.63 o
  -6  -5  12       91.03      122.29     19.14 o
  -5  -5  12       49.70       77.81      7.35 o
  -4  -5  12       13.48       -0.46      5.21 o
  -3  -5  12      179.79      204.89      9.25 o
  -2  -5  12      272.56      295.69      8.92 o
  -1  -5  12       59.84       42.85      4.76 o
   0  -5  12      259.71      245.57      7.23 o
   1  -5  12      622.20      582.71     12.19 o
   2  -5  12      500.29      465.08     11.81 o
   3  -5  12        1.01       -0.94      4.70 o
   4  -5  12      559.61      612.11     14.13 o
   5  -5  12      251.54      242.19     13.53 o
   6  -5  12        1.61       -3.33      6.57 o
   7  -5  12       44.31       53.54      9.41 o
   8  -5  12       71.87      116.62     22.21 o
   9  -5  12       14.91       15.34     10.16 o
  10  -5  12        0.27        4.92     13.96 o
  -9  -4  12        0.09        2.74     11.90 o
  -8  -4  12        1.98       15.18     10.99 o
  -7  -4  12       33.17       34.50     11.75 o
  -6  -4  12       50.32       83.24     12.96 o
  -5  -4  12        2.29       -2.26      5.35 o
  -4  -4  12      257.89      224.70      9.61 o
  -3  -4  12      381.74      416.47     10.35 o
  -2  -4  12       84.80       79.99      5.83 o
  -1  -4  12      307.85      275.20      8.04 o
   0  -4  12     1179.06     1158.52     15.88 o
   1  -4  12      680.64      667.11     12.20 o
   2  -4  12       28.20       24.45      6.21 o
   3  -4  12      636.06      666.27     14.53 o
   4  -4  12      449.98      487.99     12.53 o
   5  -4  12       63.65       49.95      7.10 o
   6  -4  12       16.48        3.77      8.96 o
   7  -4  12       58.52       63.72     11.37 o
   8  -4  12       49.47       67.23     14.16 o
   9  -4  12        2.12       -9.40      9.40 o
  -9  -3  12        9.91       14.06     15.67 o
  -8  -3  12       26.90       24.24     11.27 o
  -7  -3  12       12.90       29.19     11.21 o
  -6  -3  12        4.70       -1.30      9.43 o
  -5  -3  12      109.32       79.63      6.69 o
  -4  -3  12      131.97      184.05      7.94 o
  -3  -3  12       87.97      104.03      5.61 o
  -2  -3  12        8.19       -0.21      3.22 o
  -1  -3  12      920.36      773.39     13.01 o
   0  -3  12      605.93      643.46     11.18 o
   1  -3  12        0.72       -3.80      3.83 o
   2  -3  12      479.87      509.45     13.45 o
   3  -3  12      486.55      455.91     12.14 o
   4  -3  12      123.35      116.14      7.99 o
   5  -3  12       14.84       10.53      7.40 o
   6  -3  12      182.53      206.18     15.78 o
   7  -3  12       69.57       58.32     11.67 o
   8  -3  12        2.79       -1.38      9.65 o
   9  -3  12        7.93       14.44     20.30 o
 -10  -2  12        2.30       10.81     20.46 o
  -9  -2  12       19.69       29.86     12.85 o
  -8  -2  12       21.43       63.48     22.01 o
  -7  -2  12        1.72       -7.55      8.84 o
  -6  -2  12      102.40       62.67     11.60 o
  -5  -2  12      290.58      311.31     12.99 o
  -4  -2  12       56.29       92.61      6.23 o
  -3  -2  12      234.08      206.44      6.97 o
  -2  -2  12      549.72      475.39     10.49 o
  -1  -2  12      232.15      251.48      8.05 o
   0  -2  12       11.61       10.74      4.10 o
   1  -2  12      604.18      678.81     13.92 o
   2  -2  12      774.55      717.67     17.95 o
   3  -2  12        1.16       -0.69      5.49 o
   4  -2  12      200.98      206.55     10.62 o
   5  -2  12      106.71      135.27     11.97 o
   6  -2  12       44.32       60.88     12.19 o
   7  -2  12        0.01        0.48      9.96 o
   8  -2  12       16.82       45.39     11.98 o
   9  -2  12        7.60       -9.47     15.63 o
 -10  -1  12        6.14       -5.85     21.37 o
  -9  -1  12       15.16       32.04     15.63 o
  -8  -1  12        0.34       -9.10      9.10 o
  -7  -1  12       87.64       75.88     18.07 o
  -6  -1  12      174.14      208.73     12.98 o
  -5  -1  12       32.25       51.08      9.68 o
  -4  -1  12      144.29      130.06      5.98 o
  -3  -1  12      905.44      948.58     15.79 o
  -2  -1  12      201.83      203.58      8.20 o
  -1  -1  12       29.43       23.15      4.47 o
   0  -1  12      302.23      296.21      9.66 o
   1  -1  12      640.46      639.72     15.46 o
   2  -1  12      212.14      196.63     12.77 o
   3  -1  12        5.47        2.77      5.74 o
   4  -1  12      385.54      345.47     13.54 o
   5  -1  12      213.46      225.16     11.11 o
   6  -1  12        3.78        2.15     10.57 o
   7  -1  12       17.56       -0.61     10.88 o
   8  -1  12       38.30       32.00     12.48 o
 -10   0  12        5.56       23.46     11.22 o
  -9   0  12        0.06       -4.33      9.43 o
  -8   0  12       21.94       14.78     12.03 o
  -7   0  12      102.32      159.04     14.34 o
  -6   0  12       35.46       63.75      9.65 o
  -5   0  12       40.40       22.76      8.37 o
  -4   0  12      317.16      312.93      9.16 o
  -3   0  12      177.53      200.48      7.42 o
  -2   0  12        0.26       -0.30      3.38 o
  -1   0  12        0.71       -3.96      3.96 o
   0   0  12      283.36      248.05      9.07 o
   1   0  12      454.01      487.54     15.25 o
   2   0  12        0.09       12.55      6.32 o
   3   0  12      233.65      244.17     16.57 o
   4   0  12      233.91      249.49     10.79 o
   5   0  12       41.17       53.54      9.68 o
   6   0  12       34.67       48.17     20.14 o
   7   0  12       75.25       73.89     14.20 o
   8   0  12       16.73       16.58     12.27 o
 -10   1  12        0.02      -11.86     11.86 o
  -9   1  12       22.76       14.52     10.01 o
  -8   1  12       64.14       78.97     12.12 o
  -7   1  12       23.34       55.16     11.17 o
  -6   1  12       11.66       -7.41      7.41 o
  -5   1  12      158.29      155.59     11.71 o
  -4   1  12      219.28      216.69      9.75 o
  -3   1  12       28.00       57.12      6.31 o
  -2   1  12       16.73        1.59      6.68 o
  -1   1  12      859.49      805.65     25.06 o
   0   1  12      924.38      929.24     19.59 o
   1   1  12        2.28       -4.09      5.64 o
   2   1  12      199.34      214.58      9.94 o
   3   1  12      307.11      293.02     11.47 o
   4   1  12       37.78       29.34      7.39 o
   5   1  12       22.36       17.60      9.15 o
   6   1  12       46.11       53.02     13.67 o
   7   1  12       15.32       13.51     15.38 o
 -10   2  12        3.90       -8.16      9.80 o
  -9   2  12       31.56       41.44     16.80 o
  -8   2  12       30.61       43.42     11.58 o
  -7   2  12        1.79       -6.35      8.99 o
  -6   2  12      144.59      119.60     13.59 o
  -5   2  12      305.22      392.61     21.38 o
  -4   2  12        2.72        5.35      5.81 o
  -3   2  12      370.47      353.01     13.05 o
  -2   2  12      106.97      105.11      9.45 o
  -1   2  12        5.55       15.06      6.55 o
   0   2  12       19.40       17.35      6.55 o
   1   2  12      213.21      196.46     17.77 o
   2   2  12      167.95      156.15     14.73 o
   3   2  12        3.41       -5.30      5.30 o
   4   2  12       16.16       11.06      7.01 o
   5   2  12       74.00       87.04     15.02 o
   6   2  12       36.16       41.97     13.84 o
   7   2  12        0.27      -13.96     14.96 o
 -10   3  12        7.20       -9.70      9.70 o
  -9   3  12        9.01       21.63     10.75 o
  -8   3  12        0.13       -1.44      9.79 o
  -7   3  12       42.86       40.26     11.07 o
  -6   3  12      147.76      154.56     14.80 o
  -5   3  12       46.11       65.13     24.82 o
  -4   3  12       40.17       49.47      7.15 o
  -3   3  12      442.31      433.95     15.10 o
  -2   3  12      569.26      462.35     17.56 o
  -1   3  12       22.59       17.21      6.58 o
   0   3  12      441.94      398.62     15.10 o
   1   3  12      295.86      293.52     13.40 o
   2   3  12       56.23       54.56      8.23 o
   3   3  12       35.51       38.81      8.69 o
   4   3  12       79.89      106.33     14.85 o
   5   3  12       38.06       41.06     20.20 o
   6   3  12        3.96       -1.06     18.39 o
 -10   4  12        6.03       -0.99     10.21 o
  -9   4  12        0.03        7.10     12.23 o
  -8   4  12       21.98       16.41     11.27 o
  -7   4  12       73.91       79.40     13.00 o
  -6   4  12       39.78       47.63     20.19 o
  -5   4  12       36.36       15.49     10.80 o
  -4   4  12      299.41      317.94     14.25 o
  -3   4  12      241.88      225.42     11.85 o
  -2   4  12       26.94       15.21      6.94 o
  -1   4  12      152.89      163.26     10.66 o
   0   4  12      470.89      479.21     18.99 o
   1   4  12       57.87       55.02      8.49 o
   2   4  12       53.49       43.96      8.33 o
   3   4  12      135.71      156.74     13.58 o
   4   4  12       67.89       69.43     14.46 o
   5   4  12        0.80       21.38     19.51 o
  -9   5  12       11.98       22.07     16.11 o
  -8   5  12       45.82       64.74     12.88 o
  -7   5  12       28.54       22.78     11.52 o
  -6   5  12       10.94       22.66     11.71 o
  -5   5  12      169.04      154.40     16.22 o
  -4   5  12      197.70      231.71     38.93 o
  -3   5  12       12.61        1.41     13.54 o
  -2   5  12      121.04      114.32     10.80 o
  -1   5  12      253.10      246.31     14.55 o
   0   5  12      107.93       90.44     11.17 o
   1   5  12        5.01       -0.29      7.91 o
   2   5  12       67.86       79.92     11.82 o
   3   5  12       31.98       33.08     13.40 o
   4   5  12        3.69       29.14     13.63 o
  -9   6  12       18.49        7.51     15.01 o
  -8   6  12        2.50        6.93     11.52 o
  -7   6  12       10.30      -10.10     10.10 o
  -6   6  12       45.71       56.69     17.35 o
  -5   6  12       61.78       61.84     17.93 o
  -4   6  12        3.15       19.83      8.97 o
  -3   6  12       63.05       76.90     11.52 o
  -2   6  12      114.76      145.54     12.25 o
  -1   6  12       38.91       56.94     10.32 o
   0   6  12        0.31        0.10      8.49 o
   1   6  12       49.75       45.47     10.65 o
   2   6  12       63.63       71.43     15.15 o
   3   6  12        1.46       16.99     13.51 o
  -8   7  12        1.52       -4.11     13.38 o
  -7   7  12       60.24       39.45     17.21 o
  -6   7  12       38.64       23.88     16.29 o
  -5   7  12        1.15       -1.21     14.96 o
  -4   7  12       35.42       23.31      9.52 o
  -3   7  12       91.08       89.72     12.61 o
  -2   7  12       58.39       62.50     27.16 o
  -1   7  12       12.62        2.36      8.54 o
   0   7  12      114.21      114.86     13.16 o
   1   7  12       55.65       44.45     11.61 o
   2   7  12        7.29        2.38     21.85 o
  -7   8  12       39.95       58.36     18.99 o
  -6   8  12        5.81       -6.47     15.57 o
  -5   8  12       18.11       17.90     16.20 o
  -4   8  12       40.95       22.30     10.00 o
  -3   8  12       21.30       25.84     11.19 o
  -2   8  12        5.01       -9.55      9.55 o
  -1   8  12       13.34      -10.33     10.33 o
   0   8  12       90.85       95.08     15.08 o
  -5   9  12       42.35       43.36     20.83 o
  -4   9  12       35.54       43.64     17.75 o
  -3   9  12        0.61        6.42     11.22 o
   3 -15  13        3.69       -5.58     13.14 o
   4 -15  13       15.17       33.55     20.72 o
   0 -14  13       22.43       39.11     11.42 o
   1 -14  13        5.92       -7.57      9.73 o
   2 -14  13        1.74       -7.26     11.05 o
   3 -14  13       43.78       78.66     15.76 o
   4 -14  13       37.78       71.71     21.61 o
   5 -14  13        0.77       -9.78     15.19 o
   6 -14  13       14.99       45.57     13.57 o
   7 -14  13       38.27       66.54     13.84 o
  -2 -13  13       16.64       26.53     13.50 o
  -1 -13  13       41.46       27.33     10.52 o
   0 -13  13       10.03       -4.40      8.54 o
   1 -13  13       21.40       13.02     10.26 o
   2 -13  13       70.01       59.94     15.35 o
   3 -13  13       43.72       49.36     13.89 o
   4 -13  13        4.88       18.13     15.42 o
   5 -13  13       28.69       45.90     17.44 o
   6 -13  13       69.82       81.87     20.34 o
   7 -13  13       25.07       18.13     16.34 o
   8 -13  13        0.15        7.22     14.10 o
  -3 -12  13        6.28       -7.50      9.79 o
  -2 -12  13       38.33       51.88     16.48 o
  -1 -12  13       19.38        5.27      7.83 o
   0 -12  13        1.89        2.93      7.77 o
   1 -12  13       75.88       77.40      9.96 o
   2 -12  13      122.86      114.73     20.95 o
   3 -12  13        7.20      -10.14     10.14 o
   4 -12  13       47.01       61.45     10.81 o
   5 -12  13       75.84       77.69     13.43 o
   6 -12  13       31.61       20.76     10.79 o
   7 -12  13        0.93        4.90     10.38 o
   8 -12  13       17.72       33.91      9.87 o
  -4 -11  13        9.78        4.44      9.28 o
  -3 -11  13       48.41       61.46     10.82 o
  -2 -11  13       34.67       24.40      8.49 o
  -1 -11  13        7.18        9.91      8.18 o
   0 -11  13       96.88       74.10      9.41 o
   1 -11  13       89.40       79.43     10.54 o
   2 -11  13       14.70        0.47      7.38 o
   3 -11  13       15.45       25.34      9.11 o
   4 -11  13       88.13       77.51     10.99 o
   5 -11  13       47.56       53.62     11.65 o
   6 -11  13        3.00        6.19      8.99 o
   7 -11  13       15.73       16.29     10.17 o
   8 -11  13        5.23       -0.82      8.61 o
   9 -11  13        5.12      -12.59     12.59 o
  -5 -10  13        5.34       10.31      8.89 o
  -4 -10  13       37.37       29.99     14.60 o
  -3 -10  13       32.26       38.86     11.83 o
  -2 -10  13        0.05       -5.26      6.74 o
  -1 -10  13       75.18       61.92      9.94 o
   0 -10  13      135.99      153.85     10.71 o
   1 -10  13       18.37       16.45      7.32 o
   2 -10  13       50.34       66.40      8.57 o
   3 -10  13      222.84      176.06     11.75 o
   4 -10  13      103.90       74.54     10.10 o
   5 -10  13        3.35       -1.53      7.84 o
   6 -10  13       84.84      135.33     12.06 o
   7 -10  13      102.35      118.09     11.77 o
   8 -10  13        8.33        1.18      8.46 o
   9 -10  13       11.50       23.62     11.78 o
  -6  -9  13        1.33      -15.74     15.74 o
  -5  -9  13       18.72       19.41      8.34 o
  -4  -9  13       47.21       64.93     14.27 o
  -3  -9  13        0.42        1.98     10.38 o
  -2  -9  13       84.35       74.14     12.66 o
  -1  -9  13      208.58      201.42     19.42 o
   0  -9  13       95.67       93.65      8.85 o
   1  -9  13       24.76       29.73      7.35 o
   2  -9  13      235.25      217.69     11.46 o
   3  -9  13      103.70       81.40      8.59 o
   4  -9  13        6.17       -0.36      6.74 o
   5  -9  13       82.06       93.75     10.31 o
   6  -9  13      125.74      143.29     12.09 o
   7  -9  13        8.49       17.70      8.58 o
   8  -9  13        4.31       15.37      8.76 o
   9  -9  13       25.56       39.58     12.27 o
  -7  -8  13        6.11      -14.50     15.60 o
  -6  -8  13       18.66       36.34     17.96 o
  -5  -8  13       20.01       46.34      9.33 o
  -4  -8  13        0.03        5.72      7.65 o
  -3  -8  13       46.43       44.35      8.93 o
  -2  -8  13      113.80      121.40      9.46 o
  -1  -8  13       23.24        7.62      6.32 o
   0  -8  13       23.10       21.02      6.15 o
   1  -8  13      172.87      189.23     10.56 o
   2  -8  13      541.54      498.48     15.98 o
   3  -8  13       32.87       18.03      6.36 o
   4  -8  13      203.17      234.13     12.35 o
   5  -8  13      166.84      205.53     13.33 o
   6  -8  13       87.31       68.09      9.82 o
   7  -8  13        1.03        6.56      8.48 o
   8  -8  13       39.21       50.44      9.80 o
   9  -8  13       19.92       17.86      8.97 o
  -7  -7  13       15.01      -13.75     14.39 o
  -6  -7  13       24.03       27.60     16.98 o
  -5  -7  13        2.08       10.91     10.05 o
  -4  -7  13       78.05       56.86      9.22 o
  -3  -7  13      154.35      186.49     10.65 o
  -2  -7  13       36.34       65.97      8.70 o
  -1  -7  13       23.64       16.72      5.59 o
   0  -7  13      191.19      191.89     10.47 o
   1  -7  13       61.05       70.46      7.63 o
   2  -7  13       38.90        6.29      5.63 o
   3  -7  13        7.43       -1.83      5.41 o
   4  -7  13      281.99      310.56     11.44 o
   5  -7  13      148.08      163.42     11.98 o
   6  -7  13        2.13        8.29      8.01 o
   7  -7  13       48.53       64.46      9.91 o
   8  -7  13       54.20       68.75     10.45 o
   9  -7  13        1.54        4.74      8.92 o
  -8  -6  13        8.92       14.82     15.97 o
  -7  -6  13        9.03       27.51     16.17 o
  -6  -6  13        2.71       31.14     16.26 o
  -5  -6  13       29.87       13.22      9.19 o
  -4  -6  13      180.00      196.34     10.54 o
  -3  -6  13       92.79      132.25      9.29 o
  -2  -6  13       28.00       18.15      6.53 o
  -1  -6  13      259.63      269.83     12.49 o
   0  -6  13      488.72      502.03     13.65 o
   1  -6  13       38.44       34.30      8.65 o
   2  -6  13      460.60      473.10     13.67 o
   3  -6  13      564.66      607.45     15.47 o
   4  -6  13      100.27      104.48      7.81 o
   5  -6  13        3.13       -2.46      7.87 o
   6  -6  13      109.62      144.82     11.86 o
   7  -6  13       79.29       67.22     10.13 o
   8  -6  13       14.32        2.14      8.30 o
   9  -6  13        0.55       -6.55      9.66 o
  -8  -5  13       10.98        5.70     14.68 o
  -7  -5  13        1.34       -4.09     12.98 o
  -6  -5  13       17.21       -4.35     12.83 o
  -5  -5  13      119.33      142.65     13.98 o
  -4  -5  13       66.26       85.96      7.78 o
  -3  -5  13       40.41       26.20      5.92 o
  -2  -5  13      236.21      242.46      9.12 o
  -1  -5  13      415.82      439.79     17.12 o
   0  -5  13      106.84       91.82      7.10 o
   1  -5  13      148.68      135.57      9.51 o
   2  -5  13      464.49      479.35     13.52 o
   3  -5  13      283.14      250.19     10.06 o
   4  -5  13        9.95       23.91      6.28 o
   5  -5  13      165.15      185.51     11.38 o
   6  -5  13      150.85      136.75     11.82 o
   7  -5  13       30.46       17.66     11.98 o
   8  -5  13       10.25       14.12     10.15 o
   9  -5  13       18.79       26.59     15.54 o
  -9  -4  13        2.78       -2.22     14.47 o
  -8  -4  13        0.38       -2.62     13.29 o
  -7  -4  13        4.52       19.42     10.89 o
  -6  -4  13       64.72       56.00     12.49 o
  -5  -4  13      121.77      142.06      8.53 o
  -4  -4  13        3.41       -2.08      5.21 o
  -3  -4  13      320.67      255.86     10.37 o
  -2  -4  13      485.06      515.86     12.67 o
  -1  -4  13      108.26      131.01      7.44 o
   0  -4  13       94.05       61.99      5.97 o
   1  -4  13      529.03      522.28     13.88 o
   2  -4  13      404.32      391.17     12.31 o
   3  -4  13        8.41        0.51      5.54 o
   4  -4  13      176.04      181.56      9.42 o
   5  -4  13      119.62      116.50      9.51 o
   6  -4  13        8.37        6.78     11.06 o
   7  -4  13        1.93       -0.76      9.74 o
   8  -4  13       30.24       16.43     10.98 o
   9  -4  13       13.31       28.37     16.63 o
  -9  -3  13        0.18       -7.67     10.95 o
  -8  -3  13        6.72        2.19     21.02 o
  -7  -3  13       34.89        7.86     10.69 o
  -6  -3  13       51.76       80.24     16.75 o
  -5  -3  13        0.09        4.31      6.69 o
  -4  -3  13      105.90       90.66      9.59 o
  -3  -3  13      233.11      251.76      9.99 o
  -2  -3  13      225.98      248.79     10.00 o
  -1  -3  13       46.66       42.10      5.61 o
   0  -3  13      479.66      430.33     13.56 o
   1  -3  13      265.56      285.64     10.83 o
   2  -3  13       13.17        9.38      5.54 o
   3  -3  13       69.23       91.74      8.33 o
   4  -3  13      194.61      198.85     10.95 o
   5  -3  13       75.78       56.45      9.24 o
   6  -3  13        3.32        0.97     12.26 o
   7  -3  13       22.70       28.39     11.18 o
   8  -3  13       25.52        8.81     18.86 o
   9  -3  13        4.32      -12.06     15.05 o
  -9  -2  13        2.64       -7.52     16.32 o
  -8  -2  13       32.10       35.79     11.44 o
  -7  -2  13       47.63       69.25     13.00 o
  -6  -2  13        3.83       12.31     10.21 o
  -5  -2  13      106.45       81.23      5.14 o
  -4  -2  13      210.34      239.32      9.75 o
  -3  -2  13       27.50       31.01      6.47 o
  -2  -2  13       96.68       89.92      7.11 o
  -1  -2  13      356.69      323.94     10.44 o
   0  -2  13      202.85      168.12      8.49 o
   1  -2  13       20.64       11.38      5.93 o
   2  -2  13      334.15      283.56     16.57 o
   3  -2  13      439.80      433.12     14.96 o
   4  -2  13       18.42       10.60      6.68 o
   5  -2  13       29.07       36.90      8.75 o
   6  -2  13       97.49      100.20     14.13 o
   7  -2  13       51.18       62.62     18.60 o
   8  -2  13        1.21       12.85     26.00 o
  -9  -1  13       14.01       18.95     10.53 o
  -8  -1  13       24.89       34.31     11.33 o
  -7  -1  13        0.28       -2.91      9.76 o
  -6  -1  13       71.47       47.59     11.46 o
  -5  -1  13      195.43      218.34      8.55 o
  -4  -1  13       53.69       79.22      7.49 o
  -3  -1  13       38.84       27.93      6.41 o
  -2  -1  13      368.12      302.17     10.89 o
  -1  -1  13      200.54      178.05      8.84 o
   0  -1  13       29.92       18.88      5.71 o
   1  -1  13      100.53       98.32      8.35 o
   2  -1  13      549.48      539.58     26.88 o
   3  -1  13      350.18      333.48     13.74 o
   4  -1  13        1.24       -4.26      7.39 o
   5  -1  13      150.12      182.59     13.40 o
   6  -1  13       73.96       82.61     14.04 o
   7  -1  13        5.74      -10.80     10.80 o
   8  -1  13        5.41      -11.17     11.17 o
 -10   0  13        6.72       -9.41     13.52 o
  -9   0  13        9.49       13.43     13.08 o
  -8   0  13        0.83       10.13     10.34 o
  -7   0  13       23.71       -9.52      9.52 o
  -6   0  13       88.45       66.55     11.56 o
  -5   0  13       45.42       68.42     12.36 o
  -4   0  13        1.37       -6.41      6.41 o
  -3   0  13      251.66      243.04     11.10 o
  -2   0  13      268.84      232.76     14.73 o
  -1   0  13       11.57        1.82      5.82 o
   0   0  13       13.93       23.43      8.60 o
   1   0  13      325.72      317.31     13.31 o
   2   0  13      277.10      285.69     12.96 o
   3   0  13        0.35        0.55      5.29 o
   4   0  13       96.20      118.41      9.71 o
   5   0  13      137.79      171.33     17.36 o
   6   0  13       21.46       11.71     12.45 o
   7   0  13        2.95       26.86     14.52 o
 -10   1  13        9.01        2.36     10.81 o
  -9   1  13        0.08       -8.96      8.96 o
  -8   1  13       19.26       13.19     19.51 o
  -7   1  13       70.05       72.34     12.60 o
  -6   1  13       51.19       75.87     25.87 o
  -5   1  13        1.85       -6.49     10.01 o
  -4   1  13      123.39      133.39     13.91 o
  -3   1  13      303.55      337.90     13.30 o
  -2   1  13      323.02      288.26     13.89 o
  -1   1  13        8.32        0.51      6.40 o
   0   1  13      315.00      290.28     16.95 o
   1   1  13      295.89      263.52     12.54 o
   2   1  13       39.01       27.21      6.41 o
   3   1  13       82.59       88.25      8.19 o
   4   1  13      141.02      164.10     11.21 o
   5   1  13       23.98        7.86     11.37 o
   6   1  13        4.02      -11.33     11.33 o
   7   1  13       23.88       36.14     19.83 o
 -10   2  13        2.28        4.25     10.90 o
  -9   2  13        3.37       -6.93     10.51 o
  -8   2  13       51.35       52.94     14.78 o
  -7   2  13       63.01       76.48     13.37 o
  -6   2  13        0.33       -1.08      9.92 o
  -5   2  13      181.71      151.26     15.39 o
  -4   2  13      339.49      395.28     15.94 o
  -3   2  13        8.90       12.23      7.07 o
  -2   2  13      322.98      327.58     15.48 o
  -1   2  13      205.32      215.94     13.09 o
   0   2  13      150.67      140.00     10.01 o
   1   2  13        0.28        3.38      6.22 o
   2   2  13      121.55      123.61      9.91 o
   3   2  13      101.98      101.92      9.73 o
   4   2  13       18.52       19.06     16.88 o
   5   2  13        9.37       14.39     17.64 o
   6   2  13       33.97       25.52     19.97 o
  -9   3  13       14.08       26.24     11.65 o
  -8   3  13       23.45       17.05     10.60 o
  -7   3  13        2.25       20.22     11.06 o
  -6   3  13       48.51       57.91     12.00 o
  -5   3  13      175.56      197.98     17.65 o
  -4   3  13      136.87      165.63     12.79 o
  -3   3  13       16.32        2.31      6.96 o
  -2   3  13      475.85      506.52     16.70 o
  -1   3  13      221.20      231.78     12.22 o
   0   3  13        7.70       -0.49      6.45 o
   1   3  13      112.92      126.80     10.45 o
   2   3  13      129.83       90.76      9.89 o
   3   3  13       13.15        7.86      8.56 o
   4   3  13        1.68       13.63     11.99 o
   5   3  13       11.15        6.59     19.08 o
  -9   4  13       12.09       35.01     12.15 o
  -8   4  13        3.23        2.59     12.03 o
  -7   4  13       21.44        5.19     11.37 o
  -6   4  13      113.61      121.33     24.44 o
  -5   4  13       55.08       67.65     18.27 o
  -4   4  13       24.67        8.75      8.89 o
  -3   4  13      189.04      169.49     14.03 o
  -2   4  13      190.77      188.40     13.58 o
  -1   4  13       11.43        5.25      7.79 o
   0   4  13      110.82      114.51     11.71 o
   1   4  13      187.59      155.12     13.40 o
   2   4  13       73.71       67.60     11.39 o
   3   4  13        0.14        0.44     11.38 o
   4   4  13       40.86       21.10     33.15 o
  -9   5  13        1.87       21.14     38.65 o
  -8   5  13        5.01       -8.71     10.58 o
  -7   5  13       55.19       75.68     17.73 o
  -6   5  13       45.72       39.91     16.09 o
  -5   5  13        2.84       -1.12     14.10 o
  -4   5  13       76.68       53.66     10.18 o
  -3   5  13       94.77       83.32     11.75 o
  -2   5  13       22.10       13.95      8.47 o
  -1   5  13       19.61       20.87      9.09 o
   0   5  13      139.13      143.06     13.44 o
   1   5  13       45.36       16.59      9.75 o
   2   5  13        5.53        7.95     11.85 o
   3   5  13       23.89       25.32     13.70 o
  -8   6  13       22.66       36.26     16.26 o
  -7   6  13        5.81       10.36     15.60 o
  -6   6  13        1.14       10.24     15.08 o
  -5   6  13       41.40       57.23     18.62 o
  -4   6  13       78.74       76.06     11.26 o
  -3   6  13        7.61        5.73      9.60 o
  -2   6  13       25.49       54.55     11.89 o
  -1   6  13       49.22       51.10     10.50 o
   0   6  13       34.88       16.91     11.63 o
   1   6  13        0.01        7.37     10.07 o
   2   6  13       45.58       54.70     15.58 o
  -7   7  13        5.12       23.08     17.09 o
  -6   7  13       51.74       53.12     18.82 o
  -5   7  13       41.99       75.94     20.14 o
  -4   7  13        4.65        1.94      8.80 o
  -3   7  13       16.12       17.45     10.44 o
  -2   7  13      112.60      135.23     15.15 o
  -1   7  13       76.49       67.40     14.11 o
   0   7  13        0.41        6.58     10.35 o
  -5   8  13        3.60      -13.58     14.68 o
  -4   8  13        1.90       14.27     10.17 o
  -3   8  13       10.02        2.86     10.72 o
  -2   8  13       32.11       33.12     14.46 o
   1 -14  14       22.52       17.95     10.66 o
   2 -14  14       15.52        7.85     12.60 o
   3 -14  14        0.60      -13.89     31.06 o
   4 -14  14       26.70       14.50     17.67 o
   5 -14  14       29.11       31.62     18.36 o
   6 -14  14        2.93       -0.46     17.55 o
  -1 -13  14       13.90        8.41      8.78 o
   0 -13  14       60.96       78.23     10.81 o
   1 -13  14       15.19       -9.28      9.28 o
   2 -13  14        6.34       -9.51     14.45 o
   3 -13  14       29.97       36.80     18.33 o
   5 -13  14       10.96       -6.81     10.67 o
   6 -13  14       10.05       46.69     13.22 o
   7 -13  14       27.03       35.40     12.66 o
  -3 -12  14        1.76       -0.02      9.72 o
  -2 -12  14        4.70       -8.88      8.88 o
  -1 -12  14       32.08       34.64     12.70 o
   0 -12  14       36.47       28.78      9.03 o
   1 -12  14        0.32       -8.35      8.35 o
   2 -12  14       49.82       53.29     18.33 o
   3 -12  14       71.72       53.58     13.38 o
   4 -12  14        9.38        0.71      8.94 o
   5 -12  14        4.97        4.89     10.06 o
   6 -12  14       30.32       44.83     12.83 o
   7 -12  14       36.32       62.38     12.98 o
   8 -12  14        1.83       -9.87     14.22 o
  -4 -11  14        4.00        5.09      9.79 o
  -3 -11  14        3.69       -5.44      8.56 o
  -2 -11  14       44.20       41.45      8.97 o
  -1 -11  14       33.34       34.06     15.78 o
   0 -11  14        0.28       -7.81      8.15 o
   1 -11  14       54.19       49.15      8.76 o
   2 -11  14       84.49       69.83     10.81 o
   3 -11  14       16.69       12.05      9.06 o
   4 -11  14       17.69        9.15      8.92 o
   5 -11  14       73.75       91.79     14.32 o
   6 -11  14       16.88        3.49     10.28 o
   7 -11  14        3.68        6.19      9.88 o
   8 -11  14        6.08        4.77      9.15 o
  -5 -10  14        1.82       -5.00      8.50 o
  -4 -10  14        4.60       -8.36      8.36 o
  -3 -10  14       40.93       36.82      9.90 o
  -2 -10  14       47.22       62.60     15.43 o
  -1 -10  14        0.03        7.66      8.52 o
   0 -10  14      104.40      106.64     10.01 o
   1 -10  14      143.26      156.19     12.64 o
   2 -10  14       34.38       46.69      8.57 o
   3 -10  14       28.52       58.48     10.94 o
   4 -10  14      178.30      188.68     13.37 o
   5 -10  14       81.53       71.49     12.65 o
   6 -10  14        3.83       -4.34     11.31 o
   7 -10  14       27.98       47.96     10.24 o
   8 -10  14       39.56       38.50     11.46 o
   9 -10  14        7.25       -3.02     23.48 o
  -6  -9  14        1.31       11.94     16.98 o
  -5  -9  14        1.29        1.52     11.86 o
  -4  -9  14       27.24       41.52      9.42 o
  -3  -9  14       74.39       76.25     10.49 o
  -2  -9  14        7.50       15.11      8.35 o
  -1  -9  14       44.17       36.25      7.79 o
   0  -9  14      201.36      204.61     11.65 o
   1  -9  14       68.57       81.36     11.87 o
   2  -9  14       27.73       32.57      7.36 o
   3  -9  14       90.73      121.28     12.30 o
   4  -9  14      180.86      169.89     12.74 o
   5  -9  14       24.52       25.01     11.21 o
   6  -9  14       47.87       76.51     11.21 o
   7  -9  14       52.67       99.60     13.70 o
   8  -9  14       22.84        5.30      9.01 o
   9  -9  14        0.31       -8.39     12.68 o
  -6  -8  14        8.17       11.45     16.98 o
  -5  -8  14       21.90       24.39      8.32 o
  -4  -8  14       26.66       22.73      8.79 o
  -3  -8  14        2.48        9.54      8.06 o
  -2  -8  14       63.63       38.55      7.75 o
  -1  -8  14      147.04      126.37      9.64 o
   0  -8  14      160.28      172.19     13.65 o
   1  -8  14       64.86       74.36      8.41 o
   2  -8  14      190.36      207.68     16.77 o
   3  -8  14      376.19      368.73     15.08 o
   4  -8  14       41.27       34.50      7.97 o
   5  -8  14       19.65       25.90      9.46 o
   6  -8  14      136.67      162.58     13.07 o
   7  -8  14       37.33       26.23     10.00 o
   8  -8  14        1.03       -6.22      8.74 o
   9  -8  14        6.77       15.80     12.60 o
  -7  -7  14        2.81       11.48     16.46 o
  -6  -7  14       26.56       48.17     17.24 o
  -5  -7  14       39.90       47.43      8.75 o
  -4  -7  14        6.77        5.80      7.67 o
  -3  -7  14       56.99       46.83      7.60 o
  -2  -7  14      144.09      138.49      9.99 o
  -1  -7  14       11.04        9.14      6.56 o
   0  -7  14       29.71       26.62      6.81 o
   1  -7  14       35.65       40.35     10.28 o
   2  -7  14       43.49       40.36      7.54 o
   3  -7  14       73.29       76.59     10.85 o
   4  -7  14        9.05       10.53      7.01 o
   5  -7  14      117.64      153.65     15.35 o
   6  -7  14       37.74       56.64     10.01 o
   7  -7  14        0.07       -0.52      9.44 o
   8  -7  14       38.52       59.53     18.62 o
   9  -7  14       25.11       32.68     12.38 o
  -7  -6  14       14.88        9.18     15.28 o
  -6  -6  14       18.73       43.54     16.86 o
  -5  -6  14        8.03       21.17     13.09 o
  -4  -6  14       16.39        6.11      7.57 o
  -3  -6  14      181.79      185.30     10.62 o
  -2  -6  14      114.01      105.16      8.96 o
  -1  -6  14        6.95       -5.17      6.92 o
   0  -6  14      189.69      203.76     10.76 o
   1  -6  14      464.41      453.57     15.34 o
   2  -6  14       31.41       23.83      6.91 o
   3  -6  14      100.03      132.62      8.77 o
   4  -6  14      164.95      197.06     11.37 o
   5  -6  14      108.41       72.36     10.59 o
   6  -6  14        0.45       13.99      9.80 o
   7  -6  14       28.27       41.06     10.17 o
   8  -6  14       24.50       28.58     11.43 o
   9  -6  14        9.89       15.05     15.42 o
  -8  -5  14        9.83        6.19     15.14 o
  -7  -5  14       20.58       29.98     14.99 o
  -6  -5  14        8.40       17.58     15.05 o
  -5  -5  14       11.34       -6.01      6.30 o
  -4  -5  14      152.70      149.69     11.05 o
  -3  -5  14      127.34      156.64     10.01 o
  -2  -5  14       14.65        4.41      6.16 o
  -1  -5  14      247.52      250.97     11.47 o
   0  -5  14      286.39      275.19     12.01 o
   1  -5  14       52.80       32.76      6.96 o
   2  -5  14       71.90       80.92      8.72 o
   3  -5  14      347.03      377.34     12.99 o
   4  -5  14      182.61      149.07     14.49 o
   5  -5  14       15.41       -7.70      7.70 o
   6  -5  14       33.98       47.14     10.10 o
   7  -5  14       72.12       52.52     19.19 o
   8  -5  14       15.33       11.63     11.25 o
   9  -5  14        0.05       -2.65     14.93 o
  -8  -4  14        8.88       17.44     15.37 o
  -7  -4  14        8.42       -9.55     13.09 o
  -6  -4  14        1.23      -11.28     11.28 o
  -5  -4  14       74.83       58.74      7.80 o
  -4  -4  14      199.82      241.33     12.64 o
  -3  -4  14        1.07        6.87      6.30 o
  -2  -4  14      241.80      207.35     12.19 o
  -1  -4  14      305.22      307.44     12.58 o
   0  -4  14       97.81       93.69      8.41 o
   1  -4  14       22.33       20.56      6.51 o
   2  -4  14      218.49      220.59     11.32 o
   3  -4  14      267.26      247.11     10.71 o
   4  -4  14        9.99       13.25      7.47 o
   5  -4  14       49.64       62.46     14.66 o
   6  -4  14       81.56      111.86     14.84 o
   7  -4  14       38.88       38.64     27.05 o
   8  -4  14        0.09       -1.52     11.05 o
  -9  -3  14        7.71       31.71     16.20 o
  -8  -3  14        1.93       22.59     15.54 o
  -7  -3  14        6.97       -7.49      9.72 o
  -6  -3  14       55.41       35.83     11.65 o
  -5  -3  14       73.91       95.26      9.44 o
  -4  -3  14        9.60       19.58      6.34 o
  -3  -3  14      109.14       79.68      8.83 o
  -2  -3  14      322.89      345.58     15.17 o
  -1  -3  14      138.13      118.34      8.71 o
   0  -3  14       55.81       47.46      7.12 o
   1  -3  14      191.06      177.89     10.25 o
   2  -3  14       91.66       93.00      8.77 o
   3  -3  14       21.80       10.86      6.89 o
   4  -3  14       22.49       43.98      8.98 o
   5  -3  14       80.21      122.68     28.92 o
   6  -3  14       13.90       37.76     11.99 o
   7  -3  14        0.18       10.10     23.03 o
   8  -3  14        8.33        6.23     10.96 o
  -9  -2  14        3.87        3.96     11.93 o
  -8  -2  14        1.16      -10.19     10.98 o
  -7  -2  14       37.67       25.13     17.04 o
  -6  -2  14       64.60       65.56     13.07 o
  -5  -2  14        2.42       12.40      5.53 o
  -4  -2  14      128.86       90.87      8.35 o
  -3  -2  14      221.63      266.08     11.83 o
  -2  -2  14       78.08       94.79      9.50 o
  -1  -2  14       14.57       14.57     10.71 o
   0  -2  14      231.41      183.95     10.49 o
   1  -2  14      249.27      268.05     12.02 o
   2  -2  14       11.44        0.63      6.13 o
   3  -2  14      152.24      152.41     10.37 o
   4  -2  14      161.21      168.13     12.80 o
   5  -2  14       49.99       37.76     12.48 o
   6  -2  14        0.41       12.58     24.96 o
   7  -2  14       22.45       40.90     13.28 o
   8  -2  14       15.87       25.23     13.13 o
  -9  -1  14        0.58      -11.09     11.09 o
  -8  -1  14       23.22       30.55     12.15 o
  -7  -1  14       41.17       63.72     12.72 o
  -6  -1  14       13.25        6.57     12.13 o
  -5  -1  14       17.89       13.47     10.75 o
  -4  -1  14      144.83      158.06      9.65 o
  -3  -1  14      156.21      195.18     11.77 o
  -2  -1  14       16.69        9.87      6.86 o
  -1  -1  14      164.29      161.36     11.29 o
   0  -1  14      468.61      490.02     20.47 o
   1  -1  14      301.85      277.75     12.68 o
   2  -1  14        0.16       -2.90      9.93 o
   3  -1  14      285.74      281.61     13.07 o
   4  -1  14      153.03      146.15     12.04 o
   5  -1  14        0.73       -7.34     10.89 o
   6  -1  14       36.28       43.65     27.61 o
   7  -1  14       34.81       41.05     13.58 o
  -9   0  14        7.30       27.89     34.57 o
  -8   0  14       15.14       11.92     11.37 o
  -7   0  14        6.88        8.75     10.67 o
  -6   0  14        9.51       -6.65      9.66 o
  -5   0  14      114.75      118.48     14.08 o
  -4   0  14      195.97      231.18     12.82 o
  -3   0  14       19.03       46.74      9.91 o
  -2   0  14      340.04      303.44     21.19 o
  -1   0  14      436.60      471.33     18.07 o
   0   0  14       75.59       61.02     10.54 o
   1   0  14       76.31      100.79      9.27 o
   2   0  14      359.18      363.47     15.00 o
   3   0  14      162.73      139.48     10.44 o
   4   0  14        3.97       -0.41      7.64 o
   5   0  14       50.01       46.90     14.12 o
   6   0  14       39.06       26.67     14.05 o
  -9   1  14       15.49       15.09     21.77 o
  -8   1  14        0.91       -1.89     10.17 o
  -7   1  14       10.81      -12.29     15.68 o
  -6   1  14       66.62       38.96     16.79 o
  -5   1  14       32.63       51.24     12.63 o
  -4   1  14        0.04        6.26      7.84 o
  -3   1  14       14.83        3.89      6.59 o
  -2   1  14      130.14      145.82     11.48 o
  -1   1  14       46.18       45.65     11.81 o
   0   1  14       12.58       21.38     13.91 o
   1   1  14       73.74       57.61      9.77 o
   2   1  14      108.88      112.59      9.99 o
   3   1  14        6.38       -1.13      7.41 o
   4   1  14       28.98       27.55     12.52 o
   5   1  14       38.62       58.93     21.35 o
   6   1  14        9.17       10.45     18.47 o
  -9   2  14        3.67       27.82     12.13 o
  -8   2  14        1.43       -1.90     10.28 o
  -7   2  14       43.11       40.46     12.30 o
  -6   2  14       87.48       85.85     14.18 o
  -5   2  14        0.18        0.12     13.21 o
  -4   2  14      230.96      228.50     15.00 o
  -3   2  14      202.17      167.35     11.66 o
  -2   2  14        5.91       10.90      7.50 o
  -1   2  14       12.17        1.47      7.42 o
   0   2  14      131.41      169.62     11.20 o
   1   2  14      123.47      109.17      9.90 o
   2   2  14        6.18        0.00      8.87 o
   3   2  14       34.23       48.71     10.28 o
   4   2  14      106.77      101.20     15.86 o
   5   2  14       39.54       50.62     22.10 o
  -9   3  14        0.40       -8.58     13.97 o
  -8   3  14       17.71       18.88     13.41 o
  -7   3  14       45.95       47.96     18.36 o
  -6   3  14       11.07       26.01     14.68 o
  -5   3  14       33.59       55.22     17.38 o
  -4   3  14      202.54      233.26     23.11 o
  -3   3  14      130.90      134.75     13.56 o
  -2   3  14       35.33       35.09      8.61 o
  -1   3  14      258.28      290.10     15.76 o
   0   3  14      136.24      135.35     12.39 o
   1   3  14        7.49       -7.08      8.19 o
   2   3  14       51.01       72.51     11.65 o
   3   3  14       53.58       50.14     14.37 o
   4   3  14        9.65       -2.58     12.43 o
  -8   4  14       25.68       29.49     15.63 o
  -7   4  14        2.95        9.58     14.22 o
  -6   4  14       38.07       54.73     17.75 o
  -5   4  14      115.30      125.35     21.84 o
  -4   4  14       48.84       53.37     10.20 o
  -3   4  14        1.24        1.51      8.50 o
  -2   4  14       96.48       98.06     10.81 o
  -1   4  14      145.70      166.83     13.41 o
   0   4  14       17.99       12.55     15.56 o
   1   4  14        5.42       12.90      9.20 o
   2   4  14       52.41       73.36     14.72 o
   3   4  14       36.90       44.39     14.40 o
  -8   5  14        3.76       51.11     17.50 o
  -7   5  14        2.15       -4.09     14.76 o
  -6   5  14       38.26       38.90     17.47 o
  -5   5  14       34.95       49.00     17.06 o
  -4   5  14        0.05        1.57      8.56 o
  -3   5  14       40.46       47.39     11.34 o
  -2   5  14       78.09       77.76     12.81 o
  -1   5  14       30.44       26.03      9.76 o
   0   5  14       13.02        7.22     10.02 o
   1   5  14       63.92       58.87     11.71 o
   2   5  14       21.36       11.96     13.18 o
  -7   6  14       18.47       11.65     16.89 o
  -6   6  14       20.24       15.57     17.38 o
  -5   6  14        0.03      -14.62     14.62 o
  -4   6  14       37.52       43.87     10.91 o
  -3   6  14       30.95       31.65     11.08 o
  -2   6  14        0.08       -9.18      9.18 o
  -1   6  14        6.50       10.72     14.07 o
   0   6  14       32.54       20.28     10.27 o
   1   6  14       40.71       47.36     23.60 o
  -5   7  14       10.32       -9.41     15.71 o
  -4   7  14       43.60       19.86     10.24 o
  -3   7  14       55.06       53.59     12.78 o
  -2   7  14        0.11      -10.46     10.46 o
   2 -14  15       24.83       23.82     14.56 o
   3 -14  15       15.76        0.66     13.40 o
   4 -14  15        0.39        2.33     17.64 o
  -1 -13  15        5.42        4.48      9.63 o
   0 -13  15       11.57       17.57     12.38 o
   1 -13  15       40.38       11.25     16.43 o
   2 -13  15       17.41      -12.00     16.89 o
   3 -13  15        0.62        9.47     18.53 o
   4 -13  15       13.87       23.02     18.16 o
   5 -13  15       41.74       43.85     17.98 o
   6 -13  15       10.10        8.50     11.95 o
  -2 -12  15        5.85        8.32      9.63 o
  -1 -12  15        2.21       11.72      9.02 o
   0 -12  15       38.52       39.01      9.52 o
   1 -12  15       46.87       54.10     13.46 o
   2 -12  15        0.72       -8.37     10.83 o
   3 -12  15       26.86       33.98     12.63 o
   4 -12  15       35.10       57.46     18.47 o
   5 -12  15       12.55       -9.89     10.57 o
   6 -12  15        1.12       -9.41     13.01 o
   7 -12  15        8.66       25.12     12.07 o
  -3 -11  15        8.70       17.33     10.22 o
  -2 -11  15        2.64       -7.53      7.53 o
  -1 -11  15       54.48       50.81     10.82 o
   0 -11  15       52.31       63.55     11.10 o
   1 -11  15        0.95       -8.03      8.03 o
   2 -11  15       32.14       21.55     19.12 o
   3 -11  15       44.89       41.53     12.47 o
   4 -11  15       12.03        1.84      9.04 o
   5 -11  15       11.01       16.87     12.70 o
   6 -11  15       43.30       63.21     13.49 o
   7 -11  15        8.07       22.89     11.58 o
   8 -11  15        0.17        8.55     14.85 o
  -4 -10  15        7.78       11.16      9.61 o
  -3 -10  15        1.54        0.06      8.77 o
  -2 -10  15       49.32       54.60     10.35 o
  -1 -10  15       77.08       94.76     17.15 o
   0 -10  15        0.41       -0.73      6.95 o
   1 -10  15       50.43       49.80     18.51 o
   2 -10  15      130.19      150.21     12.92 o
   3 -10  15       61.84       82.69     11.20 o
   4 -10  15        6.81        8.09      9.08 o
   5 -10  15       48.15       69.78     13.75 o
   6 -10  15       61.91       58.68     12.93 o
   7 -10  15        4.51       -3.57     11.14 o
   8 -10  15       10.18       16.33     24.39 o
  -5  -9  15        4.97        4.54      9.57 o
  -4  -9  15        0.39        5.89      8.65 o
  -3  -9  15       24.52       29.72      9.42 o
  -2  -9  15       65.36       65.30      9.10 o
  -1  -9  15       12.71       14.67      7.61 o
   0  -9  15       86.74       73.41     10.46 o
   1  -9  15      157.94      158.69     15.96 o
   2  -9  15       25.13       11.53      8.55 o
   3  -9  15        0.20        4.02      8.08 o
   4  -9  15       79.62      124.20     12.30 o
   5  -9  15       98.80       93.05     14.25 o
   6  -9  15        4.56        4.01     10.37 o
   7  -9  15        5.54       21.33     12.11 o
   8  -9  15       24.81       17.55     17.73 o
  -6  -8  15        2.52        6.19     17.90 o
  -5  -8  15        5.96       -3.30      7.72 o
  -4  -8  15       18.85       14.20      8.66 o
  -3  -8  15       32.88       39.83      9.50 o
  -2  -8  15       15.67       22.15      7.61 o
  -1  -8  15        1.48        9.20      7.29 o
   0  -8  15       54.47       58.31     10.73 o
   1  -8  15      207.95      222.33     13.55 o
   2  -8  15       33.41       18.54      7.36 o
   3  -8  15      126.29      181.53     11.11 o
   4  -8  15      174.44      191.43     13.47 o
   5  -8  15       58.49       16.46     11.56 o
   6  -8  15        7.99       30.95     11.58 o
   7  -8  15       44.52       44.35     12.38 o
   8  -8  15        8.17       29.09     20.17 o
  -6  -7  15        1.22        4.00     15.34 o
  -5  -7  15       22.86       24.47      8.32 o
  -4  -7  15       37.76       50.60      9.47 o
  -3  -7  15       11.90        3.05      6.72 o
  -2  -7  15       45.36       32.62      8.67 o
  -1  -7  15      236.65      242.16     14.06 o
   0  -7  15       40.81       60.59     18.30 o
   1  -7  15        8.34       -5.24      6.28 o
   2  -7  15       27.00       35.87      7.89 o
   3  -7  15      160.67      189.51     11.21 o
   4  -7  15       49.65       33.55      9.12 o
   5  -7  15       24.89       59.79     26.86 o
   6  -7  15       73.38       75.74     13.60 o
   7  -7  15       56.52       66.78     13.06 o
   8  -7  15        0.66       -9.41     12.34 o
  -7  -6  15        0.21      -13.73     13.73 o
  -6  -6  15       17.75       22.44     16.26 o
  -5  -6  15       37.65       40.92     13.76 o
  -4  -6  15       21.41       32.52      8.66 o
  -3  -6  15        7.48       11.01      6.69 o
  -2  -6  15      171.25      128.81      9.78 o
  -1  -6  15      153.33      163.44     11.91 o
   0  -6  15        0.22       -0.40      8.34 o
   1  -6  15      181.29      175.33     10.86 o
   2  -6  15      179.25      171.72     10.55 o
   3  -6  15       27.63       21.17      7.23 o
   4  -6  15        5.63       12.94      8.29 o
   5  -6  15      101.91      139.01     15.49 o
   6  -6  15       47.09       22.51     11.47 o
   7  -6  15        1.73       19.72     11.04 o
   8  -6  15        6.46       25.00     12.29 o
  -7  -5  15        9.85       24.20     16.78 o
  -6  -5  15       38.43       50.33     17.64 o
  -5  -5  15       18.47       37.37      7.97 o
  -4  -5  15       13.08       16.42      7.87 o
  -3  -5  15      149.75      129.52     15.36 o
  -2  -5  15      175.51      198.09     12.51 o
  -1  -5  15        0.04        0.75      7.26 o
   0  -5  15       97.66       94.44     13.20 o
   1  -5  15      187.72      184.42     11.06 o
   2  -5  15       83.74       62.98      8.26 o
   3  -5  15        0.14       -6.17      6.17 o
   4  -5  15       54.60       76.59     10.60 o
   5  -5  15       94.96      100.45     22.36 o
   6  -5  15        9.22       16.23     11.17 o
   7  -5  15       11.93       28.76     11.94 o
   8  -5  15       13.12       23.10     12.20 o
  -8  -4  15        2.66      -13.29     13.81 o
  -7  -4  15       15.84        0.12     14.56 o
  -6  -4  15       29.31       79.22     18.85 o
  -5  -4  15        0.05       -0.75      6.21 o
  -4  -4  15       91.00       82.43     14.20 o
  -3  -4  15      174.14      195.72     12.19 o
  -2  -4  15        2.52       11.79      7.38 o
  -1  -4  15       67.94       64.11      9.30 o
   0  -4  15      143.21      137.45     11.02 o
   1  -4  15      139.75      109.27     10.27 o
   2  -4  15        3.21       -6.82      8.19 o
   3  -4  15      100.80      129.47     10.23 o
   4  -4  15      113.61      110.20     11.42 o
   5  -4  15       21.09       -2.80     12.37 o
   6  -4  15        2.90       32.27     11.94 o
   7  -4  15       35.26       20.78     11.90 o
   8  -4  15       17.34       36.55     13.34 o
  -8  -3  15       14.52       37.70     16.89 o
  -7  -3  15        8.96       36.49     16.49 o
  -6  -3  15        2.65       -6.96     12.81 o
  -5  -3  15       35.76       15.27      9.80 o
  -4  -3  15       75.45      132.53     12.29 o
  -3  -3  15       44.28       54.44      8.66 o
  -2  -3  15       36.96       37.00      8.35 o
  -1  -3  15      218.49      192.71     12.24 o
   0  -3  15       78.11       60.45      9.40 o
   1  -3  15       13.63        2.37      6.55 o
   2  -3  15       63.00       69.63      9.47 o
   3  -3  15      115.58      126.36     10.70 o
   4  -3  15       33.53        2.85      8.35 o
   5  -3  15       23.91       46.28     12.65 o
   6  -3  15       44.74       51.78     13.29 o
   7  -3  15       20.64        6.84     11.94 o
  -8  -2  15        6.51       16.43     14.76 o
  -7  -2  15        0.29      -12.20     12.20 o
  -6  -2  15       36.75       29.18     15.05 o
  -5  -2  15       81.63      111.38      9.75 o
  -4  -2  15       17.03       26.97      9.20 o
  -3  -2  15       57.44       44.34      8.28 o
  -2  -2  15      233.62      249.28     13.61 o
  -1  -2  15      209.92      233.72     16.16 o
   0  -2  15        4.70        4.30      7.24 o
   1  -2  15      388.35      398.86     17.77 o
   2  -2  15      334.64      335.94     14.48 o
   3  -2  15       10.78        5.13      7.17 o
   4  -2  15       32.28       33.63      9.59 o
   5  -2  15       85.08       79.41     14.18 o
   6  -2  15       30.09       33.06     13.57 o
   7  -2  15        0.18       -2.15     11.70 o
  -8  -1  15        0.10        1.38     13.44 o
  -7  -1  15       20.68       22.47     14.82 o
  -6  -1  15       40.70       36.54     15.71 o
  -5  -1  15       25.52       36.43      7.75 o
  -4  -1  15       27.63       29.70      9.29 o
  -3  -1  15      173.39      191.33     12.01 o
  -2  -1  15      170.94      174.44     11.98 o
  -1  -1  15       17.41       12.45      9.10 o
   0  -1  15       75.68      108.08     13.14 o
   1  -1  15      119.37      128.63     11.56 o
   2  -1  15       70.96       55.45      9.81 o
   3  -1  15        7.86        6.81      8.36 o
   4  -1  15       99.06       97.33     12.09 o
   5  -1  15       44.88       60.63     19.71 o
   6  -1  15        2.28      -15.14     15.19 o
  -8   0  15        8.48       18.65     15.80 o
  -7   0  15       18.08       -1.47     13.93 o
  -6   0  15       21.30       24.40     14.53 o
  -5   0  15        0.21        5.64      6.44 o
  -4   0  15      150.86      124.27     18.43 o
  -3   0  15      211.32      237.83     13.37 o
  -2   0  15        9.62        5.98      7.48 o
  -1   0  15       90.63       88.37     10.26 o
   0   0  15      324.66      375.69     17.32 o
   1   0  15      210.11      214.08     13.99 o
   2   0  15        0.36        0.50      8.33 o
   3   0  15       79.48       85.63     11.02 o
   4   0  15       95.76      110.59     15.65 o
   5   0  15        4.07        1.38     16.75 o
   6   0  15        8.06        1.93     17.44 o
  -8   1  15       21.40       39.83     16.40 o
  -7   1  15        3.28        8.83     14.04 o
  -6   1  15       11.38        4.06     13.52 o
  -5   1  15       40.32       40.08     15.45 o
  -4   1  15       22.19       38.07     10.45 o
  -3   1  15       15.31       24.89      9.91 o
  -2   1  15       14.11        1.85      7.31 o
  -1   1  15      134.89      154.22     12.64 o
   0   1  15       47.88       84.52     10.69 o
   1   1  15        2.65       -0.20      7.68 o
   2   1  15       91.11      128.58     24.67 o
   3   1  15       70.83       46.12     18.66 o
   4   1  15        0.22        3.41     11.63 o
   5   1  15       21.31       52.20     22.91 o
  -8   2  15        8.98      -13.35     13.35 o
  -7   2  15        0.36       -8.75     13.70 o
  -6   2  15       58.68       65.29     18.42 o
  -5   2  15      123.03      113.15     20.37 o
  -4   2  15        0.13       -5.71      8.55 o
  -3   2  15      127.88      116.62     12.82 o
  -2   2  15       90.03       99.29     12.71 o
  -1   2  15       27.50       34.87      9.38 o
   0   2  15        8.72       13.63      8.49 o
   1   2  15       75.09       78.01     13.91 o
   2   2  15       57.89       48.20     10.91 o
   3   2  15       29.23       43.01     13.35 o
   4   2  15        1.32      -11.80     11.80 o
  -8   3  15        0.12       17.18     15.54 o
  -7   3  15       12.25       -1.01     13.93 o
  -6   3  15       41.63       42.18     17.50 o
  -5   3  15       19.97       30.76     17.21 o
  -4   3  15       23.49       22.88     12.52 o
  -3   3  15      164.43      132.80     13.64 o
  -2   3  15       46.41       46.86      9.64 o
  -1   3  15        7.28        1.97     14.38 o
   0   3  15       58.96       40.46     12.15 o
   1   3  15       77.04       64.13     11.65 o
   2   3  15        8.09        8.24     11.89 o
   3   3  15        7.28        4.75     12.61 o
  -7   4  15       34.12       33.84     17.21 o
  -6   4  15       13.85       31.19     16.34 o
  -5   4  15       10.21       14.16     16.23 o
  -4   4  15       64.81       87.86     11.81 o
  -3   4  15       49.71       50.06     11.75 o
  -2   4  15        1.38        6.82     17.09 o
  -1   4  15       25.24       21.82      9.50 o
   0   4  15       40.14       42.42     10.58 o
   1   4  15       26.02       32.10     10.69 o
   2   4  15        0.55      -11.85     11.85 o
  -7   5  15        5.25       -3.28     15.37 o
  -6   5  15        5.66       11.71     16.55 o
  -5   5  15       36.80       34.76     18.82 o
  -4   5  15       31.32       39.29     10.67 o
  -3   5  15        7.25       -2.89     22.07 o
  -2   5  15       11.08       13.15     10.63 o
  -1   5  15       75.59       79.22     14.16 o
   0   5  15       25.75       26.26     10.78 o
   1   5  15        2.65       -4.17     12.00 o
  -5   6  15       22.92        7.71     19.14 o
  -4   6  15        0.35      -11.65     14.37 o
  -3   6  15       43.71       53.03     12.51 o
  -2   6  15       41.57       31.72     12.35 o
   0 -13  16        8.12       10.69     10.87 o
   1 -13  16        3.96        0.92     12.41 o
   2 -13  16       21.85       14.27     18.96 o
   3 -13  16       20.64        4.70     12.03 o
   4 -13  16        4.78       20.43     17.06 o
   5 -13  16        7.45       17.47     17.41 o
  -2 -12  16       15.00       33.44     21.21 o
  -1 -12  16        9.68       18.01      9.30 o
   0 -12  16        1.06       10.11      9.58 o
   1 -12  16       38.71       16.72     18.07 o
   2 -12  16       37.20       59.49     14.33 o
   3 -12  16        0.80       -9.37     10.85 o
   4 -12  16        8.95      -14.85     14.85 o
   5 -12  16       11.12       23.60     16.72 o
   6 -12  16       14.70       23.99     13.06 o
  -3 -11  16       20.81       36.99     11.06 o
  -2 -11  16        8.51       11.77      9.89 o
  -1 -11  16        3.87       -6.52      9.16 o
   0 -11  16       41.67       29.98     16.30 o
   1 -11  16       34.72       52.77     11.35 o
   2 -11  16        0.80       -2.34     10.94 o
   3 -11  16       27.01       20.24     16.78 o
   4 -11  16       49.19       52.42     13.49 o
   5 -11  16       16.60       -2.63     10.34 o
   6 -11  16        3.31       26.12     12.41 o
   7 -11  16       10.56        9.20     11.62 o
  -4 -10  16       20.08       35.43     10.55 o
  -3 -10  16       10.86       12.80      9.54 o
  -2 -10  16        2.87        1.90      9.35 o
  -1 -10  16       51.83       66.66     12.43 o
   0 -10  16       54.74       48.65     12.48 o
   1 -10  16       19.23       25.59     17.64 o
   2 -10  16        6.10       -3.49     19.94 o
   3 -10  16       72.90       61.46     14.93 o
   4 -10  16       39.12       13.93      9.51 o
   5 -10  16        2.60       -2.13     10.38 o
   6 -10  16       19.97       41.59     13.68 o
   7 -10  16       33.49       28.93     16.68 o
  -5  -9  16       13.13       -7.96     10.19 o
  -4  -9  16       10.48       21.83      9.80 o
  -3  -9  16        0.91       12.47      8.95 o
  -2  -9  16       18.71       10.68      7.86 o
  -1  -9  16      126.56      126.24     10.89 o
   0  -9  16       35.45       27.76      9.33 o
   1  -9  16       57.02       61.98     10.45 o
   2  -9  16      100.18       99.03     11.46 o
   3  -9  16       68.71       68.23     13.45 o
   4  -9  16        2.16        2.06      8.74 o
   5  -9  16       48.59       76.47     24.27 o
   6  -9  16       38.57       42.59     12.82 o
   7  -9  16        9.44       -2.95     11.30 o
  -5  -8  16        6.92       13.24     27.47 o
  -4  -8  16        0.62        6.95      8.54 o
  -3  -8  16       10.68        2.97      8.85 o
  -2  -8  16       22.17       22.96      7.93 o
  -1  -8  16       28.41       29.68      9.51 o
   0  -8  16        4.75       -2.05      7.86 o
   1  -8  16       76.99       90.43     11.36 o
   2  -8  16      131.80      112.66     18.56 o
   3  -8  16        2.58       14.01      9.00 o
   4  -8  16       15.49       18.54     11.65 o
   5  -8  16       54.09       50.72     13.27 o
   6  -8  16       10.49       -0.57     11.49 o
   7  -8  16        8.71       30.64     12.70 o
   8  -8  16       10.14       26.39     17.21 o
  -6  -7  16       11.55       26.82     20.03 o
  -5  -7  16        0.07        6.13      9.15 o
  -4  -7  16       21.46        8.04      8.63 o
  -3  -7  16       61.45       69.93     22.00 o
  -2  -7  16       29.05       32.38      7.70 o
  -1  -7  16       35.14       16.67      8.51 o
   0  -7  16      121.57      130.46     11.68 o
   1  -7  16       21.94       18.73      8.86 o
   2  -7  16        1.93       -9.07      9.07 o
   3  -7  16       42.23       88.81     14.54 o
   4  -7  16       97.09       93.85     15.56 o
   5  -7  16       34.19       23.47     11.93 o
   6  -7  16        0.01      -10.89     10.89 o
   7  -7  16       35.26       58.32     13.59 o
   8  -7  16       19.65       26.70     18.45 o
  -6  -6  16        0.68        2.13     16.00 o
  -5  -6  16        7.10        8.35      8.64 o
  -4  -6  16       45.78       46.53      9.35 o
  -3  -6  16       29.32       48.37      9.65 o
  -2  -6  16        4.40        0.37      7.71 o
  -1  -6  16      143.40      122.86     11.52 o
   0  -6  16      126.87      149.79     33.55 o
   1  -6  16        0.50       -5.55      7.10 o
   2  -6  16       57.11       56.20      8.66 o
   3  -6  16      130.10      131.43     13.39 o
   4  -6  16       63.85       56.33     10.54 o
   5  -6  16        1.91       -7.09     27.49 o
   6  -6  16       31.81       36.66     13.17 o
   7  -6  16       30.63       27.20     12.70 o
  -7  -5  16        1.28       18.88     16.60 o
  -6  -5  16       10.26      -13.38     13.38 o
  -5  -5  16       55.13       64.56     10.01 o
  -4  -5  16       27.01       41.02      9.07 o
  -3  -5  16        0.66       -6.60      6.60 o
  -2  -5  16       73.76       51.57     13.42 o
  -1  -5  16      177.81      176.98     12.77 o
   0  -5  16       26.22       24.59      8.46 o
   1  -5  16       35.14       32.73      8.71 o
   2  -5  16      120.42      123.63     12.38 o
   3  -5  16       78.47       96.30     12.43 o
   4  -5  16        7.10        2.73      8.78 o
   5  -5  16       39.58       66.73     13.71 o
   6  -5  16       61.43       99.89     14.97 o
   7  -5  16        4.25       -7.38     12.56 o
  -7  -4  16        1.70        7.02     15.74 o
  -6  -4  16       16.90       38.70     16.17 o
  -5  -4  16       38.90       48.13     12.59 o
  -4  -4  16        0.00        9.42      8.74 o
  -3  -4  16       89.29       77.76      9.97 o
  -2  -4  16      166.12      192.61     12.99 o
  -1  -4  16       35.52       27.63     12.38 o
   0  -4  16       11.17       -0.65      9.45 o
   1  -4  16      133.66      135.43     11.93 o
   2  -4  16      124.68      107.80     14.04 o
   3  -4  16        0.15       -7.79      7.79 o
   4  -4  16       37.24       36.80     10.00 o
   5  -4  16       43.03       34.75     13.30 o
   6  -4  16       16.47        7.29     12.12 o
   7  -4  16        2.12        6.17     12.12 o
  -7  -3  16       16.98       15.57     14.76 o
  -6  -3  16       16.30       55.97     16.95 o
  -5  -3  16        0.01        1.11     14.07 o
  -4  -3  16       23.96       14.37      9.16 o
  -3  -3  16      109.85      124.04     11.01 o
  -2  -3  16       29.58       54.70      9.04 o
  -1  -3  16       64.38       57.52      9.68 o
   0  -3  16      146.02      140.80     13.40 o
   1  -3  16       24.32       21.23      8.56 o
   2  -3  16        0.07       -7.30      7.56 o
   3  -3  16       14.17       15.89     16.62 o
   4  -3  16       53.97       48.86     10.58 o
   5  -3  16        8.83       14.87     12.48 o
   6  -3  16        0.88       -1.38     11.95 o
  -8  -2  16       10.19       13.55     15.02 o
  -7  -2  16       13.21       38.93     17.18 o
  -6  -2  16        0.01      -13.24     13.24 o
  -5  -2  16       31.18       36.53      8.52 o
  -4  -2  16       90.54       96.97     12.06 o
  -3  -2  16       64.46       82.68      9.77 o
  -2  -2  16       14.02        7.58      7.41 o
  -1  -2  16      180.65      175.22     18.06 o
   0  -2  16      260.66      270.92     15.36 o
   1  -2  16       18.83       21.40      8.80 o
   2  -2  16      110.62      123.40     12.20 o
   3  -2  16      150.71      143.93     16.16 o
   4  -2  16       50.43       42.79     20.16 o
   5  -2  16        2.65        5.41     17.38 o
   6  -2  16       22.87       14.68     18.24 o
  -8  -1  16        9.86       23.08     16.17 o
  -7  -1  16        0.84      -12.63     12.63 o
  -6  -1  16       20.16       -8.69     12.78 o
  -5  -1  16       49.93       44.96      8.44 o
  -4  -1  16       24.38        8.82      9.00 o
  -3  -1  16        6.19       -3.98      8.41 o
  -2  -1  16       92.91       77.14     14.85 o
  -1  -1  16      109.88      115.76     11.34 o
   0  -1  16        1.14       -1.35      7.98 o
   1  -1  16       79.89       78.55     10.83 o
   2  -1  16      167.74      177.97     13.91 o
   3  -1  16       42.71       36.73     15.25 o
   4  -1  16        6.83        9.50     11.50 o
   5  -1  16       34.90       64.89     21.52 o
  -8   0  16        0.00        0.14     14.27 o
  -7   0  16        4.86        3.65     14.56 o
  -6   0  16       10.00        1.90     13.12 o
  -5   0  16       37.10       38.80     16.95 o
  -4   0  16        4.23        4.19      8.77 o
  -3   0  16       95.07       90.08     12.10 o
  -2   0  16      125.02      123.71     11.63 o
  -1   0  16       34.96       45.73     12.93 o
   0   0  16        6.78        2.33      7.87 o
   1   0  16       82.00       70.00     10.86 o
   2   0  16       42.06       26.64     10.31 o
   3   0  16        0.10      -10.50     10.50 o
   4   0  16       25.84       48.84     13.88 o
   5   0  16       21.75        3.37     19.08 o
  -8   1  16        8.76       -8.60     14.96 o
  -7   1  16       20.91       20.49     15.77 o
  -6   1  16        1.49       -1.27     14.33 o
  -5   1  16        2.28       -1.74      9.86 o
  -4   1  16       11.33       11.66      9.22 o
  -3   1  16       47.28       49.83     14.03 o
  -2   1  16       16.17       -0.70      7.91 o
  -1   1  16       32.06       29.77      8.93 o
   0   1  16       81.99       97.42     11.51 o
   1   1  16       61.56       52.15     16.52 o
   2   1  16        0.03       17.54     11.53 o
   3   1  16       51.63       95.40     15.65 o
   4   1  16       54.09       36.19     14.30 o
  -7   2  16       20.76       52.54     18.53 o
  -6   2  16        0.01       -3.48     14.33 o
  -5   2  16       84.48       63.85     19.65 o
  -4   2  16      107.32      112.13     12.54 o
  -3   2  16        0.12       -8.54      8.54 o
  -2   2  16       40.00       55.48     11.87 o
  -1   2  16       58.68       62.17     12.82 o
   0   2  16       26.82       21.00      9.24 o
   1   2  16        1.54       -7.96      9.63 o
   2   2  16        5.10      -10.40     13.67 o
   3   2  16       36.29       38.73     14.87 o
  -7   3  16        0.09       -1.18     15.16 o
  -6   3  16       15.71       12.81     16.78 o
  -5   3  16       45.18       33.58     17.73 o
  -4   3  16       17.76        6.54      9.57 o
  -3   3  16       14.49       12.64     14.16 o
  -2   3  16       64.27       69.30     13.04 o
  -1   3  16       54.61       47.44     10.65 o
   0   3  16        8.64       14.33      9.60 o
   1   3  16       23.37       16.83     10.76 o
   2   3  16       38.14       50.14     14.58 o
  -6   4  16       21.13       41.90     18.76 o
  -5   4  16       18.97       32.63     18.88 o
  -4   4  16        0.28        5.35     12.75 o
  -3   4  16       49.57       41.16     11.82 o
  -2   4  16       41.32       43.57     12.43 o
  -1   4  16        0.30       -3.52     10.92 o
   0   4  16       11.87        9.34      9.67 o
   1   4  16       35.58       35.64     13.96 o
  -5   5  16        0.50      -12.40     14.73 o
  -4   5  16       11.47       15.33     10.56 o
  -3   5  16       23.11       36.53     12.41 o
  -2   5  16        8.87        4.61     15.73 o
   3 -13  17        9.26        7.37     17.15 o
  -1 -12  17       16.18       39.42     21.70 o
   0 -12  17       10.85       34.33     18.73 o
   1 -12  17        0.10       11.79     15.15 o
   2 -12  17       14.49        8.23     16.56 o
   3 -12  17       14.56        9.72     12.11 o
   4 -12  17        1.13       19.68     18.45 o
   5 -12  17        0.11      -15.28     15.28 o
  -2 -11  17       14.72       12.69     10.50 o
  -1 -11  17       10.78       17.27     10.19 o
   0 -11  17        0.41       12.56     10.57 o
   1 -11  17       41.53       42.81     13.51 o
   2 -11  17       41.23        4.89     25.81 o
   3 -11  17        4.48        3.34     21.37 o
   4 -11  17       10.54       -6.96     16.75 o
   5 -11  17       39.89       59.88     20.92 o
   6 -11  17       11.16       21.29     16.57 o
  -3 -10  17       21.99       28.35     11.77 o
  -2 -10  17       12.82       23.18     11.86 o
  -1 -10  17        0.33        7.26     13.21 o
   0 -10  17       13.01       10.85      9.72 o
   1 -10  17       34.05       26.76     10.15 o
   2 -10  17       13.10        2.71     11.36 o
   3 -10  17       11.71       19.08     12.27 o
   4 -10  17       30.09        9.88     21.50 o
   5 -10  17       26.23       16.63     16.66 o
   6 -10  17        2.66        5.06     19.86 o
  -4  -9  17        8.11        2.14     10.63 o
  -3  -9  17       18.17       23.35      9.80 o
  -2  -9  17        8.75        9.38      8.12 o
  -1  -9  17       24.18       35.07      9.83 o
   0  -9  17      137.55      147.78     19.28 o
   1  -9  17       29.81       47.73     10.40 o
   2  -9  17        5.50        4.64     11.25 o
   3  -9  17       59.28       67.07     13.57 o
   4  -9  17       64.40       73.07     26.49 o
   5  -9  17        1.95        7.85     12.23 o
   6  -9  17        5.13       20.41     13.47 o
   7  -9  17       19.43       -5.29     12.25 o
  -5  -8  17       10.72       -1.82     18.95 o
  -4  -8  17        9.85       14.32      9.41 o
  -3  -8  17        0.19       -8.20      8.20 o
  -2  -8  17        5.32        0.94     14.20 o
  -1  -8  17       21.40       24.30      9.07 o
   0  -8  17       61.15       64.49     10.74 o
   1  -8  17        0.24       -2.83      8.01 o
   2  -8  17       71.10       79.80     11.05 o
   3  -8  17       50.97       53.19     13.15 o
   4  -8  17        6.70       -3.23     24.83 o
   5  -8  17       23.68       22.53     12.41 o
   6  -8  17       40.93       63.23     22.43 o
   7  -8  17        3.65       17.65     12.58 o
  -5  -7  17       16.14       22.45     19.60 o
  -4  -7  17        2.37        6.81      8.69 o
  -3  -7  17       20.43        5.01      8.87 o
  -2  -7  17       68.55       66.73     10.48 o
  -1  -7  17       23.50       27.34      9.29 o
   0  -7  17        4.92        1.59      9.68 o
   1  -7  17       47.94       56.69      9.84 o
   2  -7  17       57.54       52.93     10.44 o
   3  -7  17        8.44       -0.88     15.35 o
   4  -7  17        6.69        7.32     11.51 o
   5  -7  17       32.26       36.97     17.27 o
   6  -7  17       30.61       47.86     14.15 o
   7  -7  17        0.02        1.94     21.85 o
  -6  -6  17        8.08       52.31     20.98 o
  -5  -6  17        2.25       22.39      9.74 o
  -4  -6  17        4.27       -0.41      8.22 o
  -3  -6  17       55.87       62.17     22.79 o
  -2  -6  17       45.49       60.77     10.10 o
  -1  -6  17        0.12        4.78      8.11 o
   0  -6  17       78.30       73.37     13.59 o
   1  -6  17      105.71      110.71     12.02 o
   2  -6  17       21.12       11.70      8.21 o
   3  -6  17        8.42       -7.84     10.18 o
   4  -6  17       64.68       58.25     13.62 o
   5  -6  17       28.03       41.33     12.83 o
   6  -6  17        0.69        3.10     12.10 o
   7  -6  17        3.66       12.38     12.89 o
  -6  -5  17        2.65       16.29     18.04 o
  -5  -5  17        4.37        0.02      8.54 o
  -4  -5  17       42.03       52.82     11.41 o
  -3  -5  17       36.79       65.49     11.99 o
  -2  -5  17        2.33       21.20      8.69 o
  -1  -5  17       48.98       34.40      9.51 o
   0  -5  17      129.85      137.31     14.85 o
   1  -5  17       20.43       -3.00      7.91 o
   2  -5  17       11.14       17.15      8.70 o
   3  -5  17       39.33       24.90     11.71 o
   4  -5  17       59.02       61.96     21.71 o
   5  -5  17        6.28        2.04     16.32 o
   6  -5  17       15.21       34.15     14.07 o
  -7  -4  17        0.72       -0.60     16.57 o
  -6  -4  17        0.72        2.70     15.77 o
  -5  -4  17       25.58       33.62     13.47 o
  -4  -4  17       48.14       62.34     11.22 o
  -3  -4  17        0.43        2.87      9.55 o
  -2  -4  17       36.56       26.75      9.08 o
  -1  -4  17       78.32       81.63     10.37 o
   0  -4  17       35.37       33.18      9.19 o
   1  -4  17        1.24       -7.57      7.57 o
   2  -4  17       93.45      101.60     11.60 o
   3  -4  17       74.26       70.42     32.62 o
   4  -4  17        7.59      -10.25     10.25 o
   5  -4  17       10.60       22.27     17.18 o
   6  -4  17       39.72       62.85     21.29 o
  -7  -3  17        3.20      -11.60     14.96 o
  -6  -3  17       13.39       -4.89     15.25 o
  -5  -3  17       18.53       27.30      8.73 o
  -4  -3  17        0.12        7.38      8.76 o
  -3  -3  17       47.09       26.50     11.98 o
  -2  -3  17      117.57      133.32     12.02 o
  -1  -3  17       12.54        6.71     11.68 o
   0  -3  17       55.83       42.69      9.85 o
   1  -3  17       71.86       87.57     11.28 o
   2  -3  17       25.08       23.71     12.70 o
   3  -3  17        0.16       -8.80     10.24 o
   4  -3  17       34.82       53.35     13.67 o
   5  -3  17       30.19       58.21     21.09 o
   6  -3  17       19.88       73.72     23.28 o
  -7  -2  17       13.74       24.92     17.21 o
  -6  -2  17       15.37       -5.55     14.70 o
  -5  -2  17        0.16        0.02      7.35 o
  -4  -2  17       11.07       -0.02     11.09 o
  -3  -2  17       60.22       69.25     24.53 o
  -2  -2  17       60.47       72.97     10.31 o
  -1  -2  17        0.21       -7.11      7.11 o
   0  -2  17       88.81      104.35     11.57 o
   1  -2  17      113.69      110.22     16.18 o
   2  -2  17       12.43        6.47      8.62 o
   3  -2  17        4.39        9.28     16.57 o
   4  -2  17       32.42       61.52     14.36 o
   5  -2  17       10.27        4.29     18.62 o
  -7  -1  17       14.59       13.12     16.23 o
  -6  -1  17        2.96       17.93     16.52 o
  -5  -1  17       15.90       -3.02      9.11 o
  -4  -1  17       43.65       42.61     10.83 o
  -3  -1  17       49.96       87.22     12.37 o
  -2  -1  17        0.59        1.32      7.76 o
  -1  -1  17       84.01       64.98     10.62 o
   0  -1  17      136.73      148.82     13.31 o
   1  -1  17       32.79       45.19     10.52 o
   2  -1  17       16.23       32.80      9.92 o
   3  -1  17       75.31       86.25     15.18 o
   4  -1  17       31.72       32.73     13.67 o
  -7   0  17        3.03       -6.22     15.86 o
  -6   0  17        0.33      -12.40     12.40 o
  -5   0  17       20.28       32.07      8.51 o
  -4   0  17       70.06       96.44     23.12 o
  -3   0  17        5.65       -0.28      9.99 o
  -2   0  17       43.64       44.63      9.69 o
  -1   0  17       79.84      107.26     12.02 o
   0   0  17       13.79       -5.09      8.71 o
   1   0  17       16.58       17.39      9.34 o
   2   0  17       42.94       64.88     14.47 o
   3   0  17       21.51       22.42     12.86 o
   4   0  17        0.21        1.11     12.99 o
  -7   1  17       13.40       37.67     17.61 o
  -6   1  17       19.53        3.25     15.97 o
  -5   1  17        0.77       14.24     16.43 o
  -4   1  17        0.10       -7.07      9.00 o
  -3   1  17       16.76       13.04     10.81 o
  -2   1  17       50.45       41.90     11.58 o
  -1   1  17        8.50        6.03      8.80 o
   0   1  17        3.59       -0.04     10.94 o
   1   1  17       44.36       21.68     10.05 o
   2   1  17       48.08       63.24     27.52 o
   3   1  17        1.87        3.70     21.27 o
  -6   2  17       23.80       18.93     16.75 o
  -5   2  17        0.01       -4.63     15.74 o
  -4   2  17       29.57        3.02      9.57 o
  -3   2  17       37.76       36.83     18.80 o
  -2   2  17        8.07       11.54     12.45 o
  -1   2  17        8.29        8.83      9.13 o
   0   2  17       22.72       17.83     10.14 o
   1   2  17       17.75       -0.48     10.31 o
   2   2  17        9.09      -18.68     22.95 o
  -5   3  17       11.91       -5.04     16.20 o
  -4   3  17       48.88       41.23     19.39 o
  -3   3  17       26.91       23.60     11.78 o
  -2   3  17        0.02        3.97     10.88 o
  -1   3  17       24.48       12.76     11.64 o
   0   3  17       48.54       27.93     10.81 o
  -3   4  17        0.82       -8.82     10.95 o
  -2   4  17       44.98       28.86     20.55 o
   1 -12  18        8.18        6.01     18.07 o
   2 -12  18        0.00       18.92     13.26 o
   3 -12  18        8.57       14.04     19.37 o
  -1 -11  18       15.02       10.57     10.36 o
   0 -11  18       23.53       12.84      9.82 o
   1 -11  18        0.87       -3.81     11.71 o
   2 -11  18       15.09        8.59     15.61 o
   3 -11  18       33.76       26.26     33.58 o
   4 -11  18       13.48       34.76     19.16 o
   5 -11  18        2.17       22.68     18.30 o
  -2 -10  18       21.77       12.92     10.28 o
  -1 -10  18       13.37       15.83      9.98 o
   0 -10  18        0.58        9.81     15.02 o
   1 -10  18       11.15       -4.98     12.40 o
   2 -10  18       46.99       57.07     14.07 o
   3 -10  18        9.36       -1.06     12.62 o
   4 -10  18        0.85       -5.32     17.18 o
   5 -10  18       14.74        7.60     16.49 o
  -3  -9  18        6.17       -9.56      9.56 o
  -2  -9  18       41.59       37.18     13.65 o
  -1  -9  18       17.52       14.63     10.00 o
   0  -9  18       16.36       13.65      9.95 o
   1  -9  18       49.34       42.84     10.73 o
   2  -9  18       24.99       29.59     12.43 o
   3  -9  18        0.39        3.33     11.64 o
   4  -9  18       24.68       34.43     13.54 o
   5  -9  18       11.69       17.73     17.04 o
   6  -9  18        3.43        2.01     17.04 o
  -4  -8  18        6.80       -3.47      8.87 o
  -3  -8  18        5.44        9.61     10.91 o
  -2  -8  18        1.92       14.39     11.05 o
  -1  -8  18        0.47        4.86      9.44 o
   0  -8  18       32.85       40.02     19.92 o
   1  -8  18       47.02       61.44     10.88 o
   2  -8  18        0.23       -1.97     16.45 o
   3  -8  18       34.23       53.87     13.46 o
   4  -8  18       47.76       48.60     13.97 o
   5  -8  18        4.51       24.80     17.01 o
   6  -8  18       10.70        7.83     17.12 o
  -4  -7  18       17.87       12.00     12.26 o
  -3  -7  18        7.30       35.06     11.62 o
  -2  -7  18       11.69       10.58      8.62 o
  -1  -7  18       48.81       57.05     10.67 o
   0  -7  18       24.22       21.96      9.19 o
   1  -7  18        0.00       -2.63      8.47 o
   2  -7  18       39.61       69.93     13.74 o
   3  -7  18       44.35       28.76     12.41 o
   4  -7  18        8.54        6.45     12.25 o
   5  -7  18        0.42        1.32     17.06 o
   6  -7  18       25.04       28.26     18.13 o
  -5  -6  18        8.42       25.63     10.28 o
  -4  -6  18        4.69        5.57     10.28 o
  -3  -6  18        3.22       12.86     16.66 o
  -2  -6  18       60.29       64.17     13.95 o
  -1  -6  18       59.65       65.49     10.59 o
   0  -6  18        3.10        4.65     12.29 o
   1  -6  18       29.64       27.54      9.80 o
   2  -6  18       79.31      112.84     37.12 o
   3  -6  18       32.88       33.41     12.79 o
   4  -6  18        3.26       16.00     14.14 o
   5  -6  18       23.75       13.01     17.87 o
   6  -6  18       16.46       19.62     18.10 o
  -5  -5  18        1.30        0.29      9.73 o
  -4  -5  18        1.86      -10.65     10.65 o
  -3  -5  18       32.65        2.84      9.72 o
  -2  -5  18       43.81       40.38      9.68 o
  -1  -5  18        3.32       21.50      9.05 o
   0  -5  18       45.23       35.04      9.74 o
   1  -5  18       74.19       74.39     11.24 o
   2  -5  18       15.11       14.30     11.20 o
   3  -5  18        0.14       -2.12     11.11 o
   4  -5  18       26.76       53.42     14.08 o
   5  -5  18       24.07       18.50     19.91 o
  -6  -4  18        2.39        8.92     17.18 o
  -5  -4  18        1.41       -7.86      7.86 o
  -4  -4  18       25.86       19.22     10.06 o
  -3  -4  18       19.30       17.76     10.29 o
  -2  -4  18        0.14       12.21      8.70 o
  -1  -4  18        3.75        0.73      8.54 o
   0  -4  18       27.47       29.14      9.47 o
   1  -4  18       34.87       34.31     10.16 o
   2  -4  18        0.32      -10.01     10.01 o
   3  -4  18        9.48        8.26     11.39 o
   4  -4  18       23.87       11.06     12.04 o
   5  -4  18        9.76       11.88     20.03 o
  -6  -3  18        1.37      -15.54     15.54 o
  -5  -3  18       14.57       -0.95      8.62 o
  -4  -3  18       26.95       23.59     10.31 o
  -3  -3  18        2.13       -0.27     10.20 o
  -2  -3  18       22.49        9.33      8.47 o
  -1  -3  18       75.73       49.31     10.27 o
   0  -3  18       17.60       19.50      9.30 o
   1  -3  18        5.09       -5.04      8.31 o
   2  -3  18       56.15       58.73     13.72 o
   3  -3  18       66.15       54.55     13.86 o
   4  -3  18        8.85       -5.93     12.04 o
   5  -3  18        0.21       -2.19     18.04 o
  -6  -2  18        8.37       38.47     18.93 o
  -5  -2  18       17.42       13.50     15.52 o
  -4  -2  18        4.69       15.31      9.96 o
  -3  -2  18        2.90      -10.92     23.62 o
  -2  -2  18       56.14       31.22     11.57 o
  -1  -2  18       65.04       59.48     10.58 o
   0  -2  18        0.00       -3.76      8.65 o
   1  -2  18       53.54       40.30     10.30 o
   2  -2  18       31.39       15.91     11.54 o
   3  -2  18        1.71        5.22     11.14 o
   4  -2  18       12.45       34.49     13.55 o
  -6  -1  18       27.41       30.27     18.01 o
  -5  -1  18        5.52       19.39     10.13 o
  -4  -1  18        7.51       -6.09      9.23 o
  -3  -1  18       37.44       19.01     16.24 o
  -2  -1  18       55.59       38.23     21.57 o
  -1  -1  18        0.72       -5.12      8.17 o
   0  -1  18       36.66       65.79     11.28 o
   1  -1  18       57.60       50.09     11.10 o
   2  -1  18       14.70        0.73     13.02 o
   3  -1  18        0.92       13.46     21.50 o
  -6   0  18        8.22       -6.50     16.60 o
  -5   0  18        0.01        0.07      7.61 o
  -4   0  18       26.54       29.73     14.29 o
  -3   0  18       39.77       34.17     11.63 o
  -2   0  18        3.95        3.73     10.18 o
  -1   0  18       22.55       19.22      9.67 o
   0   0  18       54.50       35.33     10.72 o
   1   0  18        7.78        9.81      9.92 o
   2   0  18        3.36       15.37     12.28 o
  -5   1  18       14.63       -7.57     17.15 o
  -4   1  18       10.18       10.37     17.62 o
  -3   1  18        1.40        1.18     10.26 o
  -2   1  18       10.10       15.39     11.56 o
  -1   1  18       33.59       42.08     12.69 o
   0   1  18       30.32       31.35     10.75 o
   1   1  18        0.46        2.04     11.60 o
  -4   2  18        0.16       -9.80      9.80 o
  -3   2  18       10.65        1.56     11.17 o
  -2   2  18       41.34       41.50     12.96 o
  -1   2  18       19.30       17.90     11.98 o
   0   2  18        0.76       -9.43      9.43 o
   2 -11  19        2.18      -12.92     15.31 o
  -1 -10  19       12.60       11.45     18.33 o
   0 -10  19       16.47       19.67     11.13 o
   1 -10  19        5.98       26.11     12.93 o
   2 -10  19        7.96       24.89     23.94 o
   3 -10  19       23.65       18.18     13.38 o
   4 -10  19       13.52       26.21     20.40 o
  -2  -9  19        7.15       10.32     12.20 o
  -1  -9  19       41.69       66.99     12.56 o
   0  -9  19        9.36       14.19     10.43 o
   1  -9  19        5.98       32.82     13.05 o
   2  -9  19       32.72       50.67     13.96 o
   3  -9  19       17.34       23.84     24.21 o
   4  -9  19        0.82       -9.64     14.91 o
  -3  -8  19        5.83       21.31     11.73 o
  -2  -8  19        8.82       18.46     12.14 o
  -1  -8  19       11.75       20.90      9.87 o
   0  -8  19        0.30       -1.61      9.04 o
   1  -8  19       32.31       42.97     20.36 o
   2  -8  19       27.83        2.56     24.42 o
   3  -8  19        1.83       17.62     12.98 o
   4  -8  19       15.15       28.22     20.04 o
  -3  -7  19       16.48       23.02     14.13 o
  -2  -7  19        6.79        4.62     11.17 o
  -1  -7  19        6.69        0.55     10.78 o
   0  -7  19       37.30       34.52     10.68 o
   1  -7  19       30.42       31.30     10.77 o
   2  -7  19        0.02      -10.05     18.98 o
   3  -7  19       14.27       12.00     12.28 o
   4  -7  19       18.24       17.13     13.36 o
  -4  -6  19       13.39       13.10     11.08 o
  -3  -6  19        7.77        2.15     10.56 o
  -2  -6  19        1.71       13.74     10.92 o
  -1  -6  19       25.81       19.01      9.66 o
   0  -6  19       21.52        7.27      9.39 o
   1  -6  19        5.66       -7.93      7.93 o
   2  -6  19        8.94        9.33     11.73 o
   3  -6  19       38.67       28.20     13.22 o
   4  -6  19       11.87       31.06     13.71 o
  -4  -5  19        1.52        0.73     10.21 o
  -3  -5  19        0.04       -0.76     15.41 o
  -2  -5  19       18.64       15.66     11.23 o
  -1  -5  19       43.59       45.17     10.81 o
   0  -5  19        7.98       12.21      9.19 o
   1  -5  19        9.69      -10.02     12.06 o
   2  -5  19       38.42       16.27     14.79 o
   3  -5  19       30.40       20.85     12.53 o
   4  -5  19        0.17       -6.47     12.09 o
  -5  -4  19        3.11        4.75      9.52 o
  -4  -4  19        1.09        4.31     10.30 o
  -3  -4  19       11.80       -0.58     10.13 o
  -2  -4  19        7.37        0.00     10.32 o
  -1  -4  19        3.83       -4.29      8.74 o
   0  -4  19        1.27       -6.60      8.53 o
   1  -4  19       30.84       24.19     10.11 o
   2  -4  19       13.25       18.14     12.04 o
   3  -4  19        0.05       -1.10     11.37 o
   4  -4  19       11.27        1.52     12.42 o
  -5  -3  19        0.00        0.78      8.88 o
  -4  -3  19       14.81        9.44     20.53 o
  -3  -3  19       36.91       40.74     12.14 o
  -2  -3  19        8.81       -5.46     10.51 o
  -1  -3  19       12.03        5.20     11.79 o
   0  -3  19       48.95       47.18     11.20 o
   1  -3  19       30.97       40.39     11.61 o
   2  -3  19        1.81       -3.25     10.85 o
   3  -3  19        6.21        1.62     12.49 o
  -5  -2  19        5.07        8.11      9.84 o
  -4  -2  19       29.95       52.22     15.29 o
  -3  -2  19       14.91       34.31     11.97 o
  -2  -2  19        1.78        9.57     10.58 o
  -1  -2  19       45.58       41.36     10.66 o
   0  -2  19       40.93       61.01     11.65 o
   1  -2  19        0.01       12.19     10.32 o
   2  -2  19       21.86       38.80     13.66 o
   3  -2  19       34.10       77.35     23.97 o
  -4  -1  19        8.18       28.22     11.25 o
  -3  -1  19        2.72       -0.75     10.09 o
  -2  -1  19       34.68       29.62     12.16 o
  -1  -1  19       34.33       23.67     12.33 o
   0  -1  19        2.72        8.96     12.44 o
   1  -1  19        9.76        8.00     26.37 o
   2  -1  19       18.64       35.34     22.68 o
  -4   0  19        0.06        2.74     10.50 o
  -3   0  19       11.85        6.52     11.43 o
  -2   0  19       21.42       18.83     11.91 o
  -1   0  19        4.22       17.23     12.09 o
   0   0  19       14.67       -1.08      9.69 o
   1  -9  20        6.09      -15.91     15.91 o
   2  -9  20        3.87       41.93     21.12 o
  -1  -8  20       11.39        3.37     11.54 o
   0  -8  20        8.64        3.75      9.78 o
   1  -8  20        0.47        1.63     12.11 o
   2  -8  20       12.94       38.20     25.67 o
  -2  -7  20       13.44        9.57     11.75 o
  -1  -7  20        7.76      -11.63     11.88 o
   0  -7  20        0.72       -3.94      8.94 o
   1  -7  20       23.73       38.47     13.90 o
   2  -7  20       21.89       36.07     14.22 o
   3  -7  20        3.49      -13.75     15.83 o
  -2  -6  20        5.10        4.94     11.44 o
  -1  -6  20        0.10       -4.73     10.28 o
   0  -6  20        7.93        9.52      9.94 o
   1  -6  20       23.30       31.00     26.42 o
   2  -6  20        7.18        3.26     11.82 o
   3  -6  20        4.66       20.69     20.06 o
  -3  -5  20        8.45        6.59     11.38 o
  -2  -5  20        4.17        4.85     11.49 o
  -1  -5  20        6.85        0.24      9.10 o
   0  -5  20       28.42       22.39     11.69 o
   1  -5  20       11.87       14.97     11.61 o
   2  -5  20        0.46        9.50     12.54 o
  -3  -4  20        0.02        3.02     13.12 o
  -2  -4  20        7.16       14.24     11.26 o
  -1  -4  20       15.44       15.42     14.85 o
   0  -4  20        9.54       12.94      9.98 o
   1  -4  20        2.92       -6.39     11.29 o
   2  -4  20       21.28       27.04     13.79 o
  -3  -3  20       14.98       -4.12     13.80 o
  -2  -3  20       32.32       43.24     16.46 o
  -1  -3  20        6.17       12.83     12.01 o
   0  -3  20        3.46        1.66     10.20 o
   1  -3  20       18.86       29.36     12.76 o
  -2  -2  20        9.55        3.85     17.24 o
  -1  -2  20        0.88        9.72     12.10 o
   0  -2  20       22.91       41.41     11.87 o
 
